# Supplementary material for: N′-(2-Chloro­benzyl­idene)-4-nitro­benzohydrazide
Source: Acta Crystallogr Sect E Struct Rep Online. 2012 Jan 11;68(Pt 2):o335. doi: 10.1107/S1600536811055589 (PMC3275020; doi:10.1107/S1600536811055589)
Supplement: Supplementary file 2 [file e-68-0o335-Isup2.hkl]

# 
# h,k,l, Fc-squared, Fo-squared, sigma(Fo-squared) and status flag 
# 
data_I
_shelx_title ' A in P2(1)/c' 
_shelx_refln_list_code          4 
_shelx_F_calc_maximum      239.99 
_exptl_crystal_F_000       624.00 
_reflns_d_resolution_high  0.7829 
 
loop_ 
 _symmetry_equiv_pos_as_xyz 
 'x, y, z' 
 '-x, y+1/2, -z+1/2' 
 '-x, -y, -z' 
 'x, -y-1/2, z-1/2' 
 
_cell_length_a    11.2332 
_cell_length_b    13.3778 
_cell_length_c     8.9770 
_cell_angle_alpha  90.000 
_cell_angle_beta   90.408 
_cell_angle_gamma  90.000 
 
_shelx_F_squared_multiplier     1.000 
 
loop_ 
 _refln_index_h 
 _refln_index_k 
 _refln_index_l 
 _refln_F_squared_calc 
 _refln_F_squared_meas 
 _refln_F_squared_sigma 
 _refln_observed_status 
   2   0   0     3353.83     3152.61     75.62 o 
   3   0   0       52.01       62.29      4.83 o 
   4   0   0     1554.67     1540.36     37.97 o 
   5   0   0      947.75      912.67     23.60 o 
   6   0   0      566.64      545.10     15.23 o 
   7   0   0       33.81       45.59      7.07 o 
   8   0   0       40.34       32.05      3.61 o 
   9   0   0       10.38       12.49      3.08 o 
  10   0   0       12.56       21.15      4.92 o 
  11   0   0       40.85       38.59      5.91 o 
  12   0   0       10.15        2.23      4.34 o 
  13   0   0        0.18        3.34      5.12 o 
  14   0   0        1.16       -4.55      9.20 o 
   1   1   0      431.70      546.29     13.51 o 
   2   1   0       13.73       19.05      1.62 o 
   3   1   0     7720.85     8367.52    141.19 o 
   4   1   0      122.89      141.33      3.74 o 
   5   1   0      134.20      131.75      3.52 o 
   6   1   0        2.69        4.44      1.24 o 
   7   1   0       35.98       29.13      2.15 o 
   8   1   0       15.83       13.08      1.91 o 
   9   1   0       36.95       38.17      3.24 o 
  10   1   0      190.92      191.04      7.25 o 
  11   1   0        6.42        5.38      3.11 o 
  12   1   0        2.43        1.98      3.11 o 
  13   1   0        0.14        1.23      3.53 o 
  14   1   0        5.72        7.07      3.90 o 
   0   2   0      820.69      757.56     31.77 o 
   1   2   0      136.89      137.18      3.13 o 
   2   2   0     1172.25     1171.32     22.40 o 
   3   2   0      930.38     1141.32     20.06 o 
   4   2   0     1807.93     1980.38     37.74 o 
   5   2   0       59.81       49.86      2.48 o 
   6   2   0      649.10      666.89     14.16 o 
   7   2   0       78.16       87.01      4.03 o 
   8   2   0       82.30       83.68      3.93 o 
   9   2   0        4.21        4.02      2.13 o 
  10   2   0        0.64        3.30      2.71 o 
  11   2   0       58.13       65.98      7.00 o 
  12   2   0        2.77        0.69      2.97 o 
  13   2   0        0.60        1.99      3.46 o 
  14   2   0        3.57        6.69      3.97 o 
   1   3   0     1220.92     1246.65     23.68 o 
   2   3   0      605.92      643.19     13.17 o 
   3   3   0     3483.06     3516.78     60.00 o 
   4   3   0       11.61       18.91      1.43 o 
   5   3   0      392.93      358.63      7.47 o 
   6   3   0      139.51      157.57      4.23 o 
   7   3   0      358.83      369.23      9.30 o 
   8   3   0       15.30       16.05      2.07 o 
   9   3   0      330.71      323.02      9.73 o 
  10   3   0       78.34       76.14      5.02 o 
  11   3   0       16.23       13.79      3.48 o 
  12   3   0        8.44        6.67      3.44 o 
  13   3   0        0.04       -0.92      3.27 o 
  14   3   0        2.19        0.19      3.79 o 
   0   4   0     7117.76     6817.30    163.04 o 
   1   4   0      605.90      611.74     12.26 o 
   2   4   0     1448.26     1423.00     24.88 o 
   3   4   0      451.28      397.44      7.88 o 
   4   4   0     1667.94     1570.50     27.72 o 
   5   4   0       32.92       37.91      2.15 o 
   6   4   0      288.68      314.82      7.12 o 
   7   4   0      281.57      264.13      6.47 o 
   8   4   0      134.92      143.97      4.97 o 
   9   4   0        6.97       10.02      2.51 o 
  10   4   0       14.31       18.00      3.41 o 
  11   4   0       55.74       65.11      5.13 o 
  12   4   0        1.36       -1.42      3.13 o 
  13   4   0        2.60       -0.34      3.59 o 
   1   5   0       69.33       48.99      1.96 o 
   2   5   0     1361.56     1317.83     23.28 o 
   3   5   0       51.10       38.70      1.99 o 
   4   5   0      101.58       99.72      3.24 o 
   5   5   0      883.12      910.38     17.05 o 
   6   5   0       64.42       68.48      3.02 o 
   7   5   0        5.02        0.84      1.58 o 
   8   5   0      369.92      363.40     10.97 o 
   9   5   0       32.55       33.85      3.38 o 
  10   5   0      138.28      144.77      5.93 o 
  11   5   0       44.37       45.05      4.91 o 
  12   5   0       12.42        8.09      3.74 o 
  13   5   0        0.42        2.42      3.75 o 
   0   6   0      247.56      220.03      7.08 o 
   1   6   0      636.66      681.08     12.74 o 
   2   6   0        0.01        2.18      1.03 o 
   3   6   0      107.32      113.18      3.39 o 
   4   6   0      462.48      458.97      9.43 o 
   5   6   0     1135.96     1224.58     22.52 o 
   6   6   0      143.95      156.10      4.64 o 
   7   6   0       56.60       61.37      4.24 o 
   8   6   0       58.62       55.77      3.38 o 
   9   6   0        8.44        5.87      2.52 o 
  10   6   0        1.61        2.30      2.82 o 
  11   6   0       14.45       13.93      3.89 o 
  12   6   0       30.72       30.05      4.67 o 
  13   6   0       23.33       18.92      5.23 o 
   1   7   0      825.74      796.70     14.98 o 
   2   7   0        5.11       10.48      1.55 o 
   3   7   0      399.82      377.69      8.06 o 
   4   7   0      280.34      315.52      7.15 o 
   5   7   0      134.53      136.06      4.29 o 
   6   7   0        0.01       -2.08      1.39 o 
   7   7   0       46.35       46.05      3.03 o 
   8   7   0       81.36       88.00      5.86 o 
   9   7   0        2.34       -0.95      2.38 o 
  10   7   0        4.58        3.61      3.41 o 
  11   7   0       38.58       48.06      6.20 o 
  12   7   0        4.14        6.08      4.39 o 
  13   7   0        4.71        5.32      4.76 o 
   0   8   0     1484.05     1403.16     35.72 o 
   1   8   0      267.08      224.72      5.53 o 
   2   8   0      438.36      413.25     11.19 o 
   3   8   0      267.10      274.83      6.43 o 
   4   8   0      345.15      365.87      8.20 o 
   5   8   0       32.85       43.05      2.70 o 
   6   8   0      104.22      119.41      5.47 o 
   7   8   0      112.35      114.25      5.24 o 
   8   8   0      113.83      125.54      7.08 o 
   9   8   0       31.64       27.80      4.13 o 
  10   8   0       65.30       81.84      6.26 o 
  11   8   0       66.68       64.01      6.86 o 
  12   8   0        8.47       11.33      4.99 o 
   1   9   0      113.10      116.34      3.86 o 
   2   9   0        5.59        5.00      2.57 o 
   3   9   0      321.42      298.31      7.87 o 
   4   9   0       82.21       90.03      7.00 o 
   5   9   0        9.33       11.77      2.96 o 
   6   9   0        0.62       -2.79      2.29 o 
   7   9   0       65.74       71.08      5.16 o 
   8   9   0       22.51       20.84      4.75 o 
   9   9   0        6.00        6.71      3.38 o 
  10   9   0        0.40       -1.79      3.33 o 
  11   9   0        2.38       -2.26      4.16 o 
  12   9   0        0.00       -6.47      5.08 o 
   0  10   0       20.21       23.46      4.18 o 
   1  10   0       97.24       90.88      4.52 o 
   2  10   0       32.13       34.64      3.17 o 
   3  10   0       26.82       37.34      3.08 o 
   4  10   0      697.34      694.92     15.70 o 
   5  10   0      204.65      216.46      7.94 o 
   6  10   0      209.42      220.53      8.20 o 
   7  10   0        8.76        7.29      3.06 o 
   8  10   0        0.12       -2.80      3.64 o 
   9  10   0        4.62        2.79      4.73 o 
  10  10   0        4.82        4.64      4.16 o 
  11  10   0        3.80       -0.28      5.85 o 
   1  11   0      520.05      547.23     20.69 o 
   2  11   0      311.78      315.35     14.19 o 
   3  11   0     1855.54     1897.63     59.91 o 
   4  11   0        1.24       10.59      4.34 o 
   5  11   0       11.52        3.62      3.94 o 
   6  11   0       27.58       28.49      3.89 o 
   7  11   0        8.56       10.43      3.44 o 
   8  11   0       14.22       17.62      4.59 o 
   9  11   0        3.15        5.08      5.30 o 
  10  11   0        0.94        1.51      5.48 o 
   0  12   0      655.99      689.56     35.68 o 
   1  12   0       87.64       81.89     15.33 o 
   2  12   0       95.98       75.18     25.08 o 
   3  12   0       60.66       53.45     13.38 o 
   4  12   0      110.05      126.27      8.86 o 
   5  12   0       28.32       29.04      5.48 o 
   6  12   0       67.77       77.64      9.20 o 
   7  12   0       16.97       35.68      9.48 o 
   8  12   0       36.13       61.32     11.71 o 
   9  12   0        9.04        8.92      8.36 o 
  10  12   0        0.39        0.00      7.80 o 
   1  13   0      427.34      417.40     18.13 o 
   2  13   0       12.03       19.55      5.12 o 
   3  13   0      191.46      206.93     11.81 o 
   4  13   0       84.51       85.57      9.48 o 
   5  13   0      192.81      204.94     12.02 o 
   6  13   0       35.44       47.04      7.06 o 
   7  13   0        5.58       -2.23      6.13 o 
   8  13   0        0.10       -5.57      6.69 o 
   9  13   0        5.25       -3.34      7.25 o 
   0  14   0       10.00        8.36      6.69 o 
   1  14   0        1.53       -3.50      5.02 o 
   2  14   0       49.22       30.70      5.91 o 
   3  14   0        0.30        0.74      4.12 o 
   4  14   0        0.01       -1.39      4.34 o 
   5  14   0        2.39        6.57      4.74 o 
   6  14   0       33.39       24.25      6.31 o 
   7  14   0        1.87       11.15      8.92 o 
   8  14   0        6.47        0.00      7.80 o 
   1  15   0        5.26        3.48      5.02 o 
   2  15   0       68.62       93.42      9.26 o 
   3  15   0       10.24        5.57      4.73 o 
   4  15   0        3.13       -6.29      6.97 o 
   5  15   0        2.35        5.08      5.22 o 
   6  15   0        0.44       -3.34      7.25 o 
   0  16   0       12.38       14.49      8.36 o 
   1  16   0       14.12       13.57      5.71 o 
   2  16   0       14.52       14.53      5.87 o 
   3  16   0       12.08       17.96      6.49 o 
   4  16   0       18.97       22.54      6.89 o 
   5  16   0        0.26       -6.69      5.08 o 
   1  17   0       51.42       51.95      8.47 o 
 -14   1   1        5.70        0.05      3.66 o 
 -13   1   1        0.06       -3.21      3.25 o 
 -12   1   1        0.37        1.25      3.07 o 
 -11   1   1        0.73        2.39      2.92 o 
 -10   1   1       64.64       63.41      4.65 o 
  -9   1   1       14.31       12.30      2.54 o 
  -8   1   1       22.41       20.60      2.31 o 
  -7   1   1      162.64      131.51      4.16 o 
  -6   1   1      275.74      300.31      9.10 o 
  -5   1   1      465.97      430.95      8.72 o 
  -4   1   1      511.01      488.10      9.44 o 
  -3   1   1    57593.37    52365.56    881.86 o 
  -2   1   1      191.72      212.00      4.72 o 
  -1   1   1      163.45      156.00      4.71 o 
   0   1   1     1440.38     1243.02     26.12 o 
   1   1   1     6985.33     6746.43    161.88 o 
   2   1   1      334.58      314.83      7.57 o 
   3   1   1       32.25       28.49      2.22 o 
   4   1   1       30.05       24.64      1.35 o 
   5   1   1      142.37      153.87      3.84 o 
   6   1   1       10.15       13.19      1.51 o 
   7   1   1       15.08       18.80      1.87 o 
   8   1   1      381.78      410.88     11.03 o 
   9   1   1       28.85       33.12      3.48 o 
  10   1   1        0.09       -3.19      2.45 o 
  11   1   1        1.53       -4.15      2.77 o 
  12   1   1        0.03       -3.53      2.99 o 
  13   1   1        1.02       -0.31      3.33 o 
  14   1   1        0.52       -0.11      3.64 o 
 -14   2   1        8.68       16.06      4.52 o 
 -13   2   1        9.37        5.11      3.58 o 
 -12   2   1       29.85       27.20      4.96 o 
 -11   2   1        1.33       -1.16      3.46 o 
 -10   2   1       41.47       46.17      3.86 o 
  -9   2   1       61.23       55.71      3.36 o 
  -8   2   1        1.54        2.66      1.70 o 
  -7   2   1        3.46        3.93      1.49 o 
  -6   2   1      163.65      186.51      4.88 o 
  -5   2   1       13.06        6.24      1.28 o 
  -4   2   1     1441.15     1572.83     27.65 o 
  -3   2   1      414.34      440.16      9.27 o 
  -2   2   1     4144.19     4023.08     74.87 o 
  -1   2   1     2877.24     2737.11     57.20 o 
   0   2   1     3979.99     4262.31     88.20 o 
   1   2   1     3773.39     3956.19     81.72 o 
   2   2   1     4697.89     4620.64     78.20 o 
   3   2   1     1788.79     1766.82     30.48 o 
   4   2   1       13.22       14.20      1.16 o 
   5   2   1     2233.12     2207.88     38.29 o 
   6   2   1      489.00      499.38     11.76 o 
   7   2   1     2221.03     2229.44     50.11 o 
   8   2   1        0.09       -0.47      1.58 o 
   9   2   1      105.80       92.46      5.71 o 
  10   2   1       63.04       67.53      4.85 o 
  11   2   1       45.17       50.05      5.92 o 
  12   2   1       42.44       41.41      5.55 o 
  13   2   1        1.47        6.08      3.69 o 
  14   2   1        8.17        9.92      4.29 o 
 -14   3   1       27.65       26.49      4.97 o 
 -13   3   1        1.46        3.84      3.75 o 
 -12   3   1        2.55        1.71      3.33 o 
 -11   3   1       47.57       54.39      4.86 o 
 -10   3   1       46.47       38.95      3.54 o 
  -9   3   1       63.49       62.58      3.53 o 
  -8   3   1        0.18       -1.95      1.70 o 
  -7   3   1     1059.50     1083.05     20.36 o 
  -6   3   1        0.01       -1.75      1.20 o 
  -5   3   1      929.88      904.38     16.76 o 
  -4   3   1     1031.35      974.22     19.39 o 
  -3   3   1     5185.14     5119.44     86.96 o 
  -2   3   1       43.29       45.84      1.65 o 
  -1   3   1      735.11      751.70     14.75 o 
   0   3   1     3939.85     3843.26     79.84 o 
   1   3   1     1697.75     1572.52     29.76 o 
   2   3   1      193.52      166.34      4.15 o 
   3   3   1       41.87       37.10      1.87 o 
   4   3   1      200.61      174.39      4.11 o 
   5   3   1      108.85      113.27      3.84 o 
   6   3   1       77.41       84.15      3.05 o 
   7   3   1        5.23        9.31      1.65 o 
   8   3   1      138.92      151.29      5.60 o 
   9   3   1       43.24       47.55      4.03 o 
  10   3   1        4.64        1.07      2.59 o 
  11   3   1        7.96       13.35      3.53 o 
  12   3   1       58.82       77.42     10.94 o 
  13   3   1        4.81        8.43      3.81 o 
  14   3   1        2.77       -4.55      3.83 o 
 -13   4   1        1.60        0.99      3.46 o 
 -12   4   1       12.17        4.13      4.20 o 
 -11   4   1        5.11        0.09      2.89 o 
 -10   4   1       93.42       77.16      4.65 o 
  -9   4   1        1.14       -2.64      1.76 o 
  -8   4   1        7.58        4.95      1.85 o 
  -7   4   1       11.16       13.71      2.00 o 
  -6   4   1      625.76      594.36     11.94 o 
  -5   4   1       63.22       69.09      2.70 o 
  -4   4   1      228.49      252.04      8.32 o 
  -3   4   1       74.55       73.43      2.47 o 
  -2   4   1       33.31       32.14      1.82 o 
  -1   4   1       69.66       56.53      2.32 o 
   0   4   1     2249.48     2448.50     51.55 o 
   1   4   1      999.28     1016.54     17.97 o 
   2   4   1      281.23      289.45      8.52 o 
   3   4   1       18.98       24.93      1.87 o 
   4   4   1       34.16       44.57      2.07 o 
   5   4   1     1146.77     1257.73     22.67 o 
   6   4   1      251.24      255.41      6.08 o 
   7   4   1      168.75      159.87      4.60 o 
   8   4   1       34.83       38.44      3.45 o 
   9   4   1        4.13        3.99      2.64 o 
  10   4   1        0.81       -1.39      2.51 o 
  11   4   1        0.55        3.81      3.20 o 
  12   4   1       40.34       37.53      4.87 o 
  13   4   1        2.25        2.14      3.59 o 
 -13   5   1        0.07       -1.25      4.05 o 
 -12   5   1        2.33        2.95      3.49 o 
 -11   5   1        6.37        3.67      2.81 o 
 -10   5   1        4.56       -2.02      2.37 o 
  -9   5   1      119.17      104.37      5.90 o 
  -8   5   1       22.97       24.26      2.49 o 
  -7   5   1        9.99       11.76      1.93 o 
  -6   5   1       32.03       38.16      2.95 o 
  -5   5   1      472.59      469.56      9.69 o 
  -4   5   1      759.63      768.00     14.52 o 
  -3   5   1      109.39      114.36      3.26 o 
  -2   5   1       14.78       27.60      1.53 o 
  -1   5   1      114.21      100.84      3.20 o 
   0   5   1      262.64      247.46      5.24 o 
   1   5   1      215.90      205.38      4.52 o 
   2   5   1     3251.03     3389.88     64.48 o 
   3   5   1     1444.99     1627.33     28.79 o 
   4   5   1     2603.05     2882.31     49.86 o 
   5   5   1      577.77      600.06     11.74 o 
   6   5   1        3.22        1.13      1.29 o 
   7   5   1       62.29       61.18      3.52 o 
   8   5   1       40.78       40.13      3.31 o 
   9   5   1        3.75        4.90      2.44 o 
  10   5   1       76.15       80.05      5.41 o 
  11   5   1       13.64        6.69      3.44 o 
  12   5   1       12.10       12.06      4.03 o 
  13   5   1        9.12        1.69      3.81 o 
 -13   6   1        3.94        4.52      4.44 o 
 -12   6   1       16.51        9.98      4.88 o 
 -11   6   1        0.69       -0.24      3.46 o 
 -10   6   1        1.03       -0.84      2.92 o 
  -9   6   1        0.69        0.24      2.08 o 
  -8   6   1      142.28      153.65      5.13 o 
  -7   6   1        3.68        2.10      1.76 o 
  -6   6   1      301.66      294.92      7.89 o 
  -5   6   1       57.26       59.81      2.85 o 
  -4   6   1       47.55       52.06      2.48 o 
  -3   6   1     1333.99     1341.56     24.11 o 
  -2   6   1      526.29      457.74      9.10 o 
  -1   6   1     1016.53     1052.55     21.08 o 
   0   6   1      327.37      334.63      6.95 o 
   1   6   1     2776.17     2809.05     53.09 o 
   2   6   1      574.75      562.84     12.08 o 
   3   6   1      188.15      153.26      3.99 o 
   4   6   1       98.52      108.53      3.49 o 
   5   6   1      910.85      916.74     17.28 o 
   6   6   1        6.13        2.53      1.47 o 
   7   6   1      126.83      142.03      5.22 o 
   8   6   1       77.85       87.21      7.33 o 
   9   6   1       41.71       48.69      3.96 o 
  10   6   1       59.69       70.58      6.94 o 
  11   6   1       11.10       17.22      5.69 o 
  12   6   1       10.03        7.37      3.81 o 
  13   6   1        2.37        0.19      3.74 o 
 -13   7   1       10.87       16.37      5.55 o 
 -12   7   1        0.37       -0.05      4.28 o 
 -11   7   1       10.09       11.98      4.26 o 
 -10   7   1        0.02        2.81      3.08 o 
  -9   7   1       35.80       36.47      4.23 o 
  -8   7   1      129.34      128.54      5.37 o 
  -7   7   1      354.91      371.28      9.86 o 
  -6   7   1       12.75       16.21      2.46 o 
  -5   7   1       61.73       60.71      3.01 o 
  -4   7   1        2.73       -2.14      1.66 o 
  -3   7   1      648.21      627.12     12.30 o 
  -2   7   1      133.81      126.85      3.59 o 
  -1   7   1      322.15      305.98      7.52 o 
   0   7   1      684.29      680.80     12.92 o 
   1   7   1      971.81      975.64     19.73 o 
   2   7   1      806.54      988.30     19.88 o 
   3   7   1       89.17       87.85      3.09 o 
   4   7   1      112.41       94.54      3.91 o 
   5   7   1        3.97        1.82      1.41 o 
   6   7   1       33.40       37.63      2.56 o 
   7   7   1        2.12       -2.82      1.88 o 
   8   7   1       22.22       27.41      3.97 o 
   9   7   1       67.39       73.71      5.75 o 
  10   7   1       26.85       32.70      4.29 o 
  11   7   1       22.13       22.17      4.59 o 
  12   7   1        1.74        3.73      4.10 o 
  13   7   1       16.88       23.04      7.58 o 
 -12   8   1        3.54        6.23      4.58 o 
 -11   8   1       12.98       18.21      4.59 o 
 -10   8   1       21.85       17.78      4.15 o 
  -9   8   1        6.50        7.71      3.53 o 
  -8   8   1        8.67        5.15      2.77 o 
  -7   8   1       17.38       12.76      2.60 o 
  -6   8   1        2.75        3.60      2.02 o 
  -5   8   1        0.00       -0.48      1.72 o 
  -4   8   1      129.60      134.74      4.83 o 
  -3   8   1       14.23       20.68      2.23 o 
  -2   8   1       80.31       85.95      3.61 o 
  -1   8   1       25.31       34.46      2.52 o 
   0   8   1       17.19       18.95      1.66 o 
   1   8   1        2.52        8.21      1.58 o 
   2   8   1       33.30       39.71      2.45 o 
   3   8   1      186.33      194.19      5.11 o 
   4   8   1      283.87      277.85      6.64 o 
   5   8   1      577.64      594.25     12.19 o 
   6   8   1        0.09       -2.41      1.61 o 
   7   8   1       45.65       43.36      3.52 o 
   8   8   1       73.86       80.79      4.78 o 
   9   8   1       16.18       17.28      3.75 o 
  10   8   1        6.70       17.29      5.91 o 
  11   8   1       11.53        8.08      5.52 o 
  12   8   1       45.71       50.73      8.41 o 
 -12   9   1        4.51        6.68      5.13 o 
 -11   9   1        5.68        9.89      4.29 o 
 -10   9   1        0.37       -3.04      3.25 o 
  -9   9   1       20.84       22.66      5.07 o 
  -8   9   1      105.23      114.98      8.38 o 
  -7   9   1      116.68      122.13      5.63 o 
  -6   9   1       28.69       29.37      3.29 o 
  -5   9   1       71.71       75.48      4.94 o 
  -4   9   1       28.48       27.10      2.77 o 
  -3   9   1       83.53       80.87      3.79 o 
  -2   9   1        7.19        8.18      1.98 o 
  -1   9   1        6.86       10.80      1.88 o 
   0   9   1      306.76      292.70      8.77 o 
   1   9   1       48.36       49.22      4.59 o 
   2   9   1      245.35      241.78     10.66 o 
   3   9   1       55.74       51.81      3.07 o 
   4   9   1      544.40      541.46     15.01 o 
   5   9   1      100.02      100.61      8.83 o 
   6   9   1      312.12      313.00      9.84 o 
   7   9   1        3.65       -2.63      3.10 o 
   8   9   1      262.17      266.64     11.33 o 
   9   9   1        1.31       12.33      4.37 o 
  10   9   1      146.49      152.92     11.38 o 
  11   9   1       10.27       15.89      5.91 o 
  12   9   1        0.94        2.11      5.71 o 
 -11  10   1        4.07        2.67      4.81 o 
 -10  10   1        0.29        0.19      4.16 o 
  -9  10   1        4.43        2.80      3.62 o 
  -8  10   1       49.55       41.73      4.63 o 
  -7  10   1        0.02       -0.04      2.92 o 
  -6  10   1      906.45      929.88     23.57 o 
  -5  10   1       34.25       37.10      4.03 o 
  -4  10   1      478.79      479.73     13.45 o 
  -3  10   1      316.17      320.25      9.82 o 
  -2  10   1      212.90      239.27      8.01 o 
  -1  10   1       16.64       11.43      3.14 o 
   0  10   1      734.12      697.44     17.42 o 
   1  10   1      486.02      511.85     13.52 o 
   2  10   1        9.07       13.77      2.86 o 
   3  10   1       24.30       34.37      4.38 o 
   4  10   1      162.88      178.71      8.03 o 
   5  10   1       10.07        9.56      2.81 o 
   6  10   1        8.37        5.33      2.69 o 
   7  10   1        2.46        2.68      3.70 o 
   8  10   1        5.68        0.56      3.86 o 
   9  10   1        0.78       -1.73      3.72 o 
  10  10   1        3.04       -4.07      5.08 o 
  11  10   1        5.82       11.74      6.10 o 
 -10  11   1        2.66       -3.30      5.08 o 
  -9  11   1       34.87       37.87      9.20 o 
  -8  11   1        5.65        2.51      4.01 o 
  -7  11   1       70.63       82.71      6.95 o 
  -6  11   1        8.30        4.83      3.25 o 
  -5  11   1      102.19       97.64      5.71 o 
  -4  11   1      522.26      542.77     16.33 o 
  -3  11   1      126.04      115.58      5.97 o 
  -2  11   1       11.71       11.04      3.36 o 
  -1  11   1       52.58       43.88      4.67 o 
   0  11   1      227.05      224.35     12.94 o 
   1  11   1      893.68      870.17     24.67 o 
   2  11   1      809.50      818.57     23.49 o 
   3  11   1      454.61      458.15     17.75 o 
   4  11   1       56.08       46.61      6.12 o 
   5  11   1        1.16       -2.11      2.74 o 
   6  11   1      113.21      101.58      6.77 o 
   7  11   1       23.52       27.77      6.16 o 
   8  11   1       40.39       52.39      7.85 o 
   9  11   1        1.24        1.03      5.31 o 
  10  11   1        2.21        1.88      5.62 o 
 -10  12   1        0.44       -1.87      5.48 o 
  -9  12   1       16.67       17.33      6.27 o 
  -8  12   1       13.79       18.40      6.31 o 
  -7  12   1       64.66       55.22      6.07 o 
  -6  12   1       24.77       26.58      4.61 o 
  -5  12   1      134.70       81.94     11.71 o 
  -4  12   1        0.05       -5.00      3.33 o 
  -3  12   1       20.78       24.50      5.31 o 
  -2  12   1       30.46       23.64      8.08 o 
  -1  12   1      291.03      288.02     13.80 o 
   0  12   1      440.81      442.03     24.25 o 
   1  12   1       43.32       48.74      6.10 o 
   2  12   1      168.05      164.54      9.85 o 
   3  12   1       54.83       62.68      7.82 o 
   4  12   1        2.13        2.75      4.33 o 
   5  12   1       44.41       38.47      5.65 o 
   6  12   1       36.01       39.73      6.67 o 
   7  12   1        0.03        3.88      4.94 o 
   8  12   1        1.24        0.51      5.02 o 
   9  12   1        0.38        2.37      5.48 o 
  10  12   1        1.43       -4.46      8.36 o 
  -9  13   1       11.85       16.17      9.48 o 
  -8  13   1        0.06       -1.11      6.69 o 
  -7  13   1        2.75        1.49      7.80 o 
  -6  13   1        0.52        0.07      4.74 o 
  -5  13   1        1.72        1.67      4.34 o 
  -4  13   1        0.28        4.74      4.34 o 
  -3  13   1      175.51      181.19     11.23 o 
  -2  13   1       10.39        7.61      4.52 o 
  -1  13   1        0.37       -0.32      6.13 o 
   0  13   1       41.79       51.06      6.67 o 
   1  13   1       71.43       69.24     11.15 o 
   2  13   1       44.56       45.95      6.49 o 
   3  13   1       25.78       20.57      5.31 o 
   4  13   1       76.90       83.28     14.77 o 
   5  13   1      113.15       85.12      8.25 o 
   6  13   1        8.13       13.94      7.80 o 
   7  13   1       10.02       12.26      7.80 o 
   8  13   1        1.28        7.80      7.80 o 
   9  13   1        0.08       -1.67      7.80 o 
  -8  14   1       52.81       56.86     13.38 o 
  -7  14   1        4.45        1.76      4.82 o 
  -6  14   1      149.68      169.47     12.14 o 
  -5  14   1        0.48        6.13      5.12 o 
  -4  14   1       97.15      125.83     10.62 o 
  -3  14   1       73.74       73.36      8.25 o 
  -2  14   1      127.82      129.21     25.64 o 
  -1  14   1      151.42      167.49     10.83 o 
   0  14   1       90.12       77.66      8.08 o 
   1  14   1       60.10       60.72      7.28 o 
   2  14   1       13.03       15.48      5.31 o 
   3  14   1       27.11       32.51      8.92 o 
   4  14   1        0.96       -0.48      4.01 o 
   5  14   1       12.22       18.55      5.71 o 
   6  14   1       20.25        8.92      7.80 o 
   7  14   1        0.70        7.25      7.80 o 
   8  14   1        1.11       -2.79      7.80 o 
  -6  15   1        3.44        1.61      5.57 o 
  -5  15   1       13.85        6.77     10.87 o 
  -4  15   1        0.04        1.58      4.92 o 
  -3  15   1       14.79       16.77     10.87 o 
  -2  15   1       19.47       26.30      6.10 o 
  -1  15   1        3.09        9.82      5.08 o 
   0  15   1       12.85       13.75      5.31 o 
   1  15   1       38.85       41.39     11.15 o 
   2  15   1        2.95        5.26      4.92 o 
   3  15   1        0.06       -2.28      4.12 o 
   4  15   1       62.94       57.91     11.15 o 
   5  15   1       15.89       11.15      8.36 o 
   6  15   1       45.85       57.97     12.26 o 
  -4  16   1       27.68       29.55      7.10 o 
  -3  16   1        3.71       -0.63      4.52 o 
  -2  16   1        6.11       -0.96      4.92 o 
  -1  16   1       52.79       70.80      8.86 o 
   0  16   1        1.76        7.25      5.52 o 
   1  16   1        0.04       -3.32      4.52 o 
   2  16   1        7.71        8.08      5.52 o 
   3  16   1        1.90       -1.02      5.57 o 
   4  16   1        7.00        5.97      5.48 o 
   0  17   1       25.24       29.27      7.49 o 
 -14   0   2        1.02       -0.21      5.31 o 
 -13   0   2       26.28       27.22      6.67 o 
 -12   0   2       14.74       18.89      5.48 o 
 -11   0   2        1.69       -0.02      3.42 o 
 -10   0   2       19.11        8.18      3.54 o 
  -9   0   2      193.06      229.51      9.32 o 
  -8   0   2       87.55       95.94      7.24 o 
  -7   0   2      649.60      627.04     18.12 o 
  -6   0   2     6875.43     6742.12    162.63 o 
  -5   0   2      343.18      349.22     10.82 o 
  -4   0   2      159.52      164.79      6.10 o 
  -3   0   2     5576.14     5016.93    148.80 o 
  -2   0   2    46836.04    45216.23   1078.98 o 
  -1   0   2      199.43      161.60      5.15 o 
   0   0   2        0.17        6.24      1.42 o 
   1   0   2      465.87      499.56     12.97 o 
   2   0   2     6352.76     6192.07    259.21 o 
   3   0   2      176.14      217.36      8.47 o 
   4   0   2      115.31       94.64      5.31 o 
   5   0   2     2333.68     2539.41     62.18 o 
   6   0   2        2.36        3.58      1.62 o 
   7   0   2      121.11      130.18      7.28 o 
   8   0   2      453.64      445.27     39.30 o 
   9   0   2       29.31       36.45      5.31 o 
  10   0   2       64.90       60.56      6.67 o 
  11   0   2        0.41       -0.28      4.34 o 
  12   0   2       62.02       62.26     10.31 o 
  13   0   2        2.05        0.33      4.82 o 
  14   0   2       32.14       29.24      7.22 o 
 -14   1   2        0.06       -5.30      3.53 o 
 -13   1   2        0.01       -4.02      3.41 o 
 -12   1   2        9.95        5.54      3.25 o 
 -11   1   2        7.16        5.26      2.51 o 
 -10   1   2        4.62        0.52      2.14 o 
  -9   1   2       38.51       34.30      2.91 o 
  -8   1   2        0.52       -1.69      1.55 o 
  -7   1   2      121.44      113.86      4.00 o 
  -6   1   2       12.26       10.99      1.92 o 
  -5   1   2     2352.32     2267.20     39.79 o 
  -4   1   2      326.45      326.93      7.00 o 
  -3   1   2      826.59      838.19     15.36 o 
  -2   1   2     6292.98     6122.27    103.76 o 
  -1   1   2     3637.05     3296.24     56.20 o 
   0   1   2      518.45      517.17     10.32 o 
   1   1   2       13.92       20.35      1.16 o 
   2   1   2     5238.49     5144.96     95.66 o 
   3   1   2        0.57        1.58      0.79 o 
   4   1   2     4643.13     4828.24     90.28 o 
   5   1   2        0.25       -1.49      0.99 o 
   6   1   2      203.89      174.51      4.97 o 
   7   1   2      207.93      213.78      7.03 o 
   8   1   2        2.42       -0.52      1.98 o 
   9   1   2       39.25       33.99      3.70 o 
  10   1   2       39.78       34.15      3.97 o 
  11   1   2        0.61       -0.93      2.83 o 
  12   1   2        0.29        1.11      3.11 o 
  13   1   2       25.89       31.00      4.86 o 
  14   1   2        0.37        2.51      4.18 o 
 -14   2   2        2.39       -2.59      3.59 o 
 -13   2   2       13.68        8.60      3.85 o 
 -12   2   2        1.58        1.71      3.20 o 
 -11   2   2        8.47        5.04      2.53 o 
 -10   2   2       15.48       12.60      2.57 o 
  -9   2   2        7.71        7.94      2.19 o 
  -8   2   2       29.86       24.84      2.51 o 
  -7   2   2       46.43       39.76      4.57 o 
  -6   2   2      930.08      965.72     18.28 o 
  -5   2   2      120.92      119.11      3.70 o 
  -4   2   2      384.74      377.81      7.84 o 
  -3   2   2       95.24       86.71      2.84 o 
  -2   2   2     1141.32     1120.88     24.24 o 
  -1   2   2        2.92        6.21      0.91 o 
   0   2   2        2.75        7.94      0.99 o 
   1   2   2     1557.77     1693.22     29.23 o 
   2   2   2      169.96      148.70      3.34 o 
   3   2   2       40.38       51.94      2.83 o 
   4   2   2      392.84      404.88      8.89 o 
   5   2   2      530.15      615.51     11.71 o 
   6   2   2      254.62      297.11      7.40 o 
   7   2   2      126.18      129.26      4.95 o 
   8   2   2       20.89       25.76      3.18 o 
   9   2   2       44.46       52.11      4.23 o 
  10   2   2       10.20        9.36      3.20 o 
  11   2   2        0.00       -1.45      2.85 o 
  12   2   2       52.29       50.36      5.21 o 
  13   2   2        3.92        4.71      3.77 o 
  14   2   2        5.20       -1.67      3.85 o 
 -13   3   2        8.29        9.87      3.89 o 
 -12   3   2       20.67       18.68      3.95 o 
 -11   3   2       20.81       18.92      3.27 o 
 -10   3   2        0.53       -2.87      2.21 o 
  -9   3   2       10.60        7.72      2.54 o 
  -8   3   2       49.66       42.31      3.18 o 
  -7   3   2      270.86      289.90      7.75 o 
  -6   3   2      593.31      612.36     13.50 o 
  -5   3   2       43.91       41.49      2.52 o 
  -4   3   2      528.94      523.98     10.34 o 
  -3   3   2      247.22      250.00      5.51 o 
  -2   3   2      252.77      245.46      5.42 o 
  -1   3   2      179.55      161.17      5.61 o 
   0   3   2     1269.67     1128.04     24.65 o 
   1   3   2     3081.91     3272.50     61.16 o 
   2   3   2     1519.95     1486.69     29.58 o 
   3   3   2      191.74      207.39      5.98 o 
   4   3   2       44.47       40.24      1.81 o 
   5   3   2     1207.89     1339.74     23.91 o 
   6   3   2      210.63      221.88      6.11 o 
   7   3   2      673.18      684.57     14.98 o 
   8   3   2       14.09       15.44      2.81 o 
   9   3   2      249.12      273.64      9.04 o 
  10   3   2        0.89        2.49      2.85 o 
  11   3   2       54.29       52.99      7.32 o 
  12   3   2        1.24        3.88      3.46 o 
  13   3   2       40.83       39.23      5.28 o 
 -13   4   2        8.88        1.88      3.93 o 
 -12   4   2        0.11       -0.09      3.33 o 
 -11   4   2        0.01       -3.78      2.52 o 
 -10   4   2       48.29       48.92      3.67 o 
  -9   4   2       14.35       13.74      2.43 o 
  -8   4   2      333.64      315.45     10.30 o 
  -7   4   2      211.38      209.12      5.78 o 
  -6   4   2      248.30      226.13      5.84 o 
  -5   4   2      119.36      101.57      3.47 o 
  -4   4   2      163.57      158.84      4.24 o 
  -3   4   2      360.68      293.11      9.62 o 
  -2   4   2       19.89       28.47      2.98 o 
  -1   4   2     1374.86     1253.69     27.51 o 
   0   4   2      464.32      455.13     11.06 o 
   1   4   2     2669.05     2681.82     50.49 o 
   2   4   2      650.16      688.80     19.74 o 
   3   4   2      226.08      282.24      5.96 o 
   4   4   2      287.62      370.74      7.58 o 
   5   4   2        8.00       13.77      1.51 o 
   6   4   2      200.70      214.42      6.06 o 
   7   4   2      159.43      154.45      5.12 o 
   8   4   2        2.09       -0.81      2.20 o 
   9   4   2      248.69      255.83     17.73 o 
  10   4   2       36.02       39.20      4.23 o 
  11   4   2        7.88        7.66      3.51 o 
  12   4   2      123.76      135.32      7.41 o 
  13   4   2        7.53        4.28      3.86 o 
 -13   5   2       18.18       17.51      5.21 o 
 -12   5   2       14.02       11.97      4.01 o 
 -11   5   2        0.60        1.16      3.05 o 
 -10   5   2       21.82       24.36      3.09 o 
  -9   5   2        5.26       -2.02      1.95 o 
  -8   5   2        0.93       -0.69      1.70 o 
  -7   5   2      203.48      218.92      6.00 o 
  -6   5   2      386.36      423.63      9.37 o 
  -5   5   2       34.58       37.67      3.07 o 
  -4   5   2      922.26      976.46     18.19 o 
  -3   5   2      593.08      615.40     12.63 o 
  -2   5   2     4166.07     4281.51     80.36 o 
  -1   5   2       82.72       83.70      2.92 o 
   0   5   2      248.22      213.82      6.31 o 
   1   5   2     2329.95     2465.86     49.20 o 
   2   5   2     7157.80     7608.93    150.92 o 
   3   5   2      857.38      944.35     19.74 o 
   4   5   2      172.61      173.30      4.35 o 
   5   5   2      141.71      138.47      3.94 o 
   6   5   2       27.53       22.48      2.29 o 
   7   5   2      444.42      465.74     11.19 o 
   8   5   2        0.71        1.51      2.41 o 
   9   5   2        5.43        7.53      2.93 o 
  10   5   2        0.69       -1.88      2.92 o 
  11   5   2        2.87        4.35      5.23 o 
  12   5   2       20.77       12.30      4.03 o 
  13   5   2       13.30       13.35      4.42 o 
 -13   6   2        1.01        0.41      4.34 o 
 -12   6   2       29.55       24.29      4.65 o 
 -11   6   2        1.42        0.99      3.33 o 
 -10   6   2      104.22      118.16      5.81 o 
  -9   6   2       12.64       13.48      3.58 o 
  -8   6   2       39.93       45.13      3.65 o 
  -7   6   2      100.75       99.39      4.55 o 
  -6   6   2       42.45       38.33      3.13 o 
  -5   6   2        1.22       -1.52      1.29 o 
  -4   6   2      255.58      261.86      6.38 o 
  -3   6   2        2.60        0.77      1.15 o 
  -2   6   2      318.52      365.17      8.69 o 
  -1   6   2     4547.60     5032.56     94.22 o 
   0   6   2      841.64      898.37     20.68 o 
   1   6   2     1107.03     1384.75     27.15 o 
   2   6   2       28.63       28.78      1.67 o 
   3   6   2       72.18       90.35      2.89 o 
   4   6   2       15.86       14.08      1.62 o 
   5   6   2       74.40       78.80      3.02 o 
   6   6   2       23.75       21.24      2.42 o 
   7   6   2       29.59       35.79      3.14 o 
   8   6   2       11.76        8.50      2.58 o 
   9   6   2        4.08        4.83      3.02 o 
  10   6   2      100.38      113.35      6.42 o 
  11   6   2        7.97       10.52      3.75 o 
  12   6   2        2.33        1.67      3.63 o 
  13   6   2        1.18       -3.99      3.81 o 
 -12   7   2        2.15       -2.62      3.39 o 
 -11   7   2       11.73       11.54      3.90 o 
 -10   7   2        8.08        7.60      3.11 o 
  -9   7   2        9.77        8.41      2.90 o 
  -8   7   2        1.23       -0.35      2.32 o 
  -7   7   2       30.37       36.33      3.43 o 
  -6   7   2      221.02      208.12      6.67 o 
  -5   7   2       46.11       42.51      3.12 o 
  -4   7   2        0.76        0.76      1.67 o 
  -3   7   2        7.46       11.91      2.09 o 
  -2   7   2      362.51      357.17      8.69 o 
  -1   7   2      411.76      422.23      9.76 o 
   0   7   2      212.83      256.46      7.63 o 
   1   7   2        0.96        0.33      1.24 o 
   2   7   2       79.35       97.62      3.39 o 
   3   7   2        0.98        4.09      1.21 o 
   4   7   2       35.82       34.66      2.16 o 
   5   7   2      149.94      145.00      5.53 o 
   6   7   2       62.61       56.18      3.52 o 
   7   7   2       52.95       54.42      5.05 o 
   8   7   2       42.51       37.67      3.56 o 
   9   7   2      289.51      330.76     10.82 o 
  10   7   2       56.70       64.50      5.31 o 
  11   7   2        0.01       -1.77      4.01 o 
  12   7   2       23.88       23.46      5.55 o 
 -12   8   2       10.81        7.17      4.23 o 
 -11   8   2       49.86       50.07      5.56 o 
 -10   8   2        4.02        7.14      5.34 o 
  -9   8   2       35.60       48.83      4.41 o 
  -8   8   2        2.79        1.06      2.51 o 
  -7   8   2       16.44       18.75      2.95 o 
  -6   8   2       17.53       19.62      2.92 o 
  -5   8   2      267.41      254.96      7.57 o 
  -4   8   2       46.55       48.90      3.34 o 
  -3   8   2      579.97      570.92     14.55 o 
  -2   8   2       12.64       17.46      2.90 o 
  -1   8   2      850.20      791.79     19.08 o 
   0   8   2      257.59      274.72      8.35 o 
   1   8   2      523.71      507.23     13.15 o 
   2   8   2      251.06      275.22      7.90 o 
   3   8   2      770.21      808.38     17.08 o 
   4   8   2      475.67      463.24     10.89 o 
   5   8   2      351.71      338.87      8.73 o 
   6   8   2      151.69      166.74      6.56 o 
   7   8   2      139.31      121.87      6.00 o 
   8   8   2      268.91      301.23     11.37 o 
   9   8   2       10.70       13.46      4.37 o 
  10   8   2       15.98       18.76      4.93 o 
  11   8   2       57.38       49.14      6.18 o 
  12   8   2        1.45        0.92      5.71 o 
 -11   9   2        6.48        8.75      5.02 o 
 -10   9   2        0.79       -0.84      4.05 o 
  -9   9   2      138.12      158.16      7.71 o 
  -8   9   2       17.77       18.72      4.67 o 
  -7   9   2       20.98       20.93      3.72 o 
  -6   9   2       75.21       75.65      5.35 o 
  -5   9   2        0.15       -0.49      2.49 o 
  -4   9   2        2.16        2.32      2.34 o 
  -3   9   2        0.64        0.13      2.27 o 
  -2   9   2      349.41      341.97     10.24 o 
  -1   9   2       14.79       18.70      2.69 o 
   0   9   2       52.56       45.48      4.43 o 
   1   9   2      589.25      561.45     14.55 o 
   2   9   2      285.28      269.99     13.97 o 
   3   9   2       25.46       26.45      3.85 o 
   4   9   2      114.67       96.15      6.36 o 
   5   9   2        3.48        2.31      2.07 o 
   6   9   2       78.62       73.81      5.39 o 
   7   9   2       13.09       15.10      3.39 o 
   8   9   2       27.78       24.07      3.95 o 
   9   9   2       16.82       12.57      5.22 o 
  10   9   2        0.87       -4.25      6.97 o 
  11   9   2       17.97       12.19      6.27 o 
 -11  10   2        2.06        1.98      5.02 o 
 -10  10   2       19.93       15.89      5.32 o 
  -9  10   2        3.82        0.00      3.39 o 
  -8  10   2       56.83       50.75      5.08 o 
  -7  10   2      238.92      272.31      9.95 o 
  -6  10   2       87.17       76.04      5.54 o 
  -5  10   2        3.56        1.01      2.77 o 
  -4  10   2       11.52       12.23      3.31 o 
  -3  10   2        3.06        1.12      3.15 o 
  -2  10   2      221.32      214.10      7.80 o 
  -1  10   2       12.53       17.13      2.89 o 
   0  10   2      425.96      392.88     11.47 o 
   1  10   2      129.74      118.25      5.47 o 
   2  10   2      413.45      388.41     12.96 o 
   3  10   2       81.02       62.69      4.37 o 
   4  10   2       60.90       53.86      4.07 o 
   5  10   2       31.84       26.39      3.44 o 
   6  10   2       22.69       20.86      6.13 o 
   7  10   2      125.51      106.78      9.36 o 
   8  10   2        8.37       10.63      5.48 o 
   9  10   2        7.98        8.13      5.62 o 
  10  10   2       24.84       27.51      9.48 o 
  11  10   2        2.14       -5.30      5.48 o 
 -10  11   2       28.27       25.59      5.88 o 
  -9  11   2       51.84       50.96      5.54 o 
  -8  11   2       30.87       39.45      5.47 o 
  -7  11   2        9.41       11.70      3.94 o 
  -6  11   2      176.39      184.70      9.33 o 
  -5  11   2       67.27       62.04      5.20 o 
  -4  11   2      178.62      170.03      7.45 o 
  -3  11   2      118.61      124.13      7.07 o 
  -2  11   2        3.55        1.82      2.77 o 
  -1  11   2      291.06      274.54      9.46 o 
   0  11   2       52.62       51.90      4.57 o 
   1  11   2      497.77      516.30     14.41 o 
   2  11   2       15.45       10.61      3.26 o 
   3  11   2       11.24        2.79      2.65 o 
   4  11   2        0.02        1.35      2.74 o 
   5  11   2       30.06       23.76      6.41 o 
   6  11   2        0.24       -5.22      3.48 o 
   7  11   2       11.88       10.65      5.22 o 
   8  11   2       28.86       31.88      6.89 o 
   9  11   2       17.16       16.72     10.03 o 
  10  11   2        0.05       -8.92      7.25 o 
  -9  12   2        0.94        5.69     15.05 o 
  -8  12   2       15.11       13.08      4.57 o 
  -7  12   2       45.54       52.45      5.43 o 
  -6  12   2       76.99       87.90      6.33 o 
  -5  12   2       44.26       55.44      7.97 o 
  -4  12   2        4.76        1.51      2.97 o 
  -3  12   2       73.82       83.68     13.94 o 
  -2  12   2      505.67      532.51     17.70 o 
  -1  12   2      717.11      732.11     22.20 o 
   0  12   2      123.74      118.55     13.05 o 
   1  12   2      298.01      299.71     11.58 o 
   2  12   2        0.25       -2.36      2.78 o 
   3  12   2      168.17      177.15      8.47 o 
   4  12   2      150.67      143.60     11.48 o 
   5  12   2       68.82       63.02     11.71 o 
   6  12   2       45.94       50.42      7.46 o 
   7  12   2       21.87       26.02      6.49 o 
   8  12   2       17.35       15.78      6.16 o 
   9  12   2       15.92       15.61     10.03 o 
  -8  13   2       31.81       36.15      6.10 o 
  -7  13   2        0.00       -1.98      4.05 o 
  -6  13   2       45.82       64.34      8.28 o 
  -5  13   2        0.09       -2.39      6.97 o 
  -4  13   2        3.49        2.35      4.52 o 
  -3  13   2      163.89      154.16     17.00 o 
  -2  13   2       50.07       54.13      6.89 o 
  -1  13   2        0.86        4.62      4.12 o 
   0  13   2       28.03       37.84      5.87 o 
   1  13   2      103.50       88.37     20.07 o 
   2  13   2        4.08        3.24      3.32 o 
   3  13   2      153.49      133.81      9.65 o 
   4  13   2        1.87        0.19      3.22 o 
   5  13   2       36.64       48.21      7.22 o 
   6  13   2        2.69       -3.32      4.52 o 
   7  13   2        0.09       -0.65      4.92 o 
   8  13   2        0.32        1.75      5.48 o 
  -7  14   2        2.81        6.29      5.71 o 
  -6  14   2       22.31       23.13      6.70 o 
  -5  14   2        0.42       -1.75      4.52 o 
  -4  14   2       39.13       38.36      6.89 o 
  -3  14   2        0.85       -5.02      3.94 o 
  -2  14   2       28.14       33.90      6.27 o 
  -1  14   2        0.43        1.22      4.28 o 
   0  14   2        8.12        5.02      4.34 o 
   1  14   2       20.93        9.76      4.73 o 
   2  14   2        8.22        5.65      4.52 o 
   3  14   2       23.61       16.12      5.31 o 
   4  14   2       42.23       29.57      6.27 o 
   5  14   2        2.43        3.34      6.69 o 
   6  14   2        0.26       -0.56      6.13 o 
   7  14   2        2.65       -2.23      6.69 o 
  -6  15   2        2.05        1.67      5.52 o 
  -5  15   2       14.51       20.51      6.49 o 
  -4  15   2      103.71       93.51      9.83 o 
  -3  15   2       21.94       13.10      5.52 o 
  -2  15   2       18.08       11.71      7.53 o 
  -1  15   2        3.14        8.05      7.25 o 
   0  15   2        0.04        0.70      4.52 o 
   1  15   2        8.84       11.87      5.31 o 
   2  15   2       14.47       20.00      7.53 o 
   3  15   2        0.65       -5.91      3.94 o 
   4  15   2       12.29        5.02      6.13 o 
   5  15   2        1.95        3.34      7.80 o 
   6  15   2        9.11        8.92      8.92 o 
  -4  16   2        0.14        3.23      5.71 o 
  -3  16   2       43.85       49.93      8.02 o 
  -2  16   2        5.39       11.90      5.71 o 
  -1  16   2       14.92       13.69      8.08 o 
   0  16   2       11.16        5.60      5.31 o 
   1  16   2       36.25       40.49      7.28 o 
   2  16   2        2.25        8.77      5.62 o 
   3  16   2       24.29       26.69      6.89 o 
   4  16   2      134.24      172.81     18.95 o 
 -13   1   3        0.73       -1.46      4.18 o 
 -12   1   3        0.39       -3.74      2.49 o 
 -11   1   3        6.57       -0.10      2.46 o 
 -10   1   3       18.03       23.09      3.02 o 
  -9   1   3      219.40      195.68      6.21 o 
  -8   1   3      165.64      153.74      5.17 o 
  -7   1   3        6.83       10.64      2.01 o 
  -6   1   3      286.09      275.26      6.85 o 
  -5   1   3     8211.14     8403.77    142.98 o 
  -4   1   3       62.24       57.72      3.12 o 
  -3   1   3       21.50       27.03      1.81 o 
  -2   1   3      314.23      307.61      7.16 o 
  -1   1   3      771.84      676.44     12.66 o 
   0   1   3       12.28        8.86      1.23 o 
   1   1   3       53.66       57.40      2.07 o 
   2   1   3     1104.73     1154.17     20.46 o 
   3   1   3       61.94       92.66      3.01 o 
   4   1   3        8.60        7.60      1.88 o 
   5   1   3      943.80      953.97     19.39 o 
   6   1   3       98.28      129.33      6.44 o 
   7   1   3      175.66      179.80      6.62 o 
   8   1   3       45.61       46.01      4.99 o 
   9   1   3       89.92       88.63      9.98 o 
  10   1   3        0.13       -3.86      2.57 o 
  11   1   3       47.35       57.78      5.16 o 
  12   1   3       11.25       13.29      4.09 o 
  13   1   3        6.32        1.68      3.83 o 
 -13   2   3        1.59       -0.20      3.97 o 
 -12   2   3       18.75       17.31      3.63 o 
 -11   2   3        1.95        6.87      2.64 o 
 -10   2   3       26.14       23.12      3.05 o 
  -9   2   3       94.25       87.60      4.34 o 
  -8   2   3      241.88      215.19      6.19 o 
  -7   2   3      109.30      113.93      6.08 o 
  -6   2   3       54.01       49.50      2.98 o 
  -5   2   3     1597.10     1553.25     28.18 o 
  -4   2   3      339.84      308.40      6.95 o 
  -3   2   3       11.79        9.11      1.33 o 
  -2   2   3     2013.33     1904.19     36.64 o 
  -1   2   3     3788.98     3437.88     58.97 o 
   0   2   3     1493.93     1401.20     27.16 o 
   1   2   3      274.62      287.57      5.95 o 
   2   2   3     1825.09     1820.97     31.69 o 
   3   2   3      132.37      120.48      4.24 o 
   4   2   3     2693.66     2765.05     53.83 o 
   5   2   3      669.83      739.48     15.52 o 
   6   2   3      579.72      604.09     15.18 o 
   7   2   3       62.33       57.45      5.47 o 
   8   2   3        5.18        4.86      2.49 o 
   9   2   3       66.03       69.66      4.85 o 
  10   2   3       45.77       49.55      4.65 o 
  11   2   3       10.43       10.50      3.66 o 
  12   2   3        7.00        0.67      3.41 o 
  13   2   3       18.22       18.98      4.73 o 
 -13   3   3        1.39       -0.15      3.85 o 
 -12   3   3        5.73        7.30      3.32 o 
 -11   3   3        0.11       -2.83      2.50 o 
 -10   3   3       10.44        8.24      2.75 o 
  -9   3   3       95.80      102.88      7.39 o 
  -8   3   3        0.81       -0.50      1.84 o 
  -7   3   3       48.65       59.10      6.53 o 
  -6   3   3        0.14       -1.33      1.43 o 
  -5   3   3       77.03       66.84      3.23 o 
  -4   3   3       41.12       29.27      2.09 o 
  -3   3   3        1.55        0.54      0.97 o 
  -2   3   3      581.46      624.16     11.91 o 
  -1   3   3       69.05       36.61      2.35 o 
   0   3   3       41.52       58.09      2.63 o 
   1   3   3        5.87        2.67      0.83 o 
   2   3   3      360.64      361.36      7.79 o 
   3   3   3     1248.42     1231.28     21.89 o 
   4   3   3        3.08        4.40      1.32 o 
   5   3   3      626.73      623.51     15.19 o 
   6   3   3      167.16      198.83      5.83 o 
   7   3   3       88.14       81.32      4.55 o 
   8   3   3       17.82       23.33      4.10 o 
   9   3   3      623.52      670.59     41.68 o 
  10   3   3       27.42       36.21      4.29 o 
  11   3   3       17.90       20.45      4.03 o 
  12   3   3        0.06       -1.35      3.46 o 
  13   3   3        5.86        4.21      4.01 o 
 -13   4   3        0.93       -1.79      4.01 o 
 -12   4   3       14.63       14.72      4.02 o 
 -11   4   3        0.04        0.29      2.65 o 
 -10   4   3        0.59        0.74      2.27 o 
  -9   4   3        2.36        0.35      2.07 o 
  -8   4   3       40.51       30.67      2.89 o 
  -7   4   3       60.07       69.03      5.18 o 
  -6   4   3       27.39       28.29      2.35 o 
  -5   4   3      795.26      808.71     15.72 o 
  -4   4   3        0.45        0.61      1.14 o 
  -3   4   3       23.96       25.59      1.90 o 
  -2   4   3       14.76       14.09      1.23 o 
  -1   4   3      454.18      469.52     10.26 o 
   0   4   3      725.59      722.85     14.91 o 
   1   4   3      252.12      250.61      6.10 o 
   2   4   3      171.20      201.54      4.92 o 
   3   4   3      626.69      709.52     15.46 o 
   4   4   3       42.82       47.52      2.10 o 
   5   4   3       24.19       26.15      3.79 o 
   6   4   3       92.43       97.61      3.99 o 
   7   4   3        0.33       -0.30      2.12 o 
   8   4   3      106.34       99.42      5.26 o 
   9   4   3        5.31       11.97      3.09 o 
  10   4   3      177.93      194.89      8.45 o 
  11   4   3        0.67        3.49      3.41 o 
  12   4   3        1.06        1.67      3.62 o 
  13   4   3       10.05        9.55      4.50 o 
 -13   5   3        0.19       -1.01      4.57 o 
 -12   5   3        1.29       -3.98      3.25 o 
 -11   5   3       75.94       58.97      6.10 o 
 -10   5   3       24.58       27.32      3.62 o 
  -9   5   3        6.01        0.42      2.45 o 
  -8   5   3       42.52       37.18      3.55 o 
  -7   5   3       49.91       56.38      5.06 o 
  -6   5   3        3.47        1.14      2.06 o 
  -5   5   3      187.62      207.83      5.52 o 
  -4   5   3     1621.04     1705.71     33.44 o 
  -3   5   3      412.30      402.20     13.07 o 
  -2   5   3     1030.92     1077.20     27.05 o 
  -1   5   3      135.63      125.57      4.82 o 
   0   5   3      882.14      944.15     21.64 o 
   1   5   3       18.40       53.07      2.46 o 
   2   5   3      183.72      243.65      5.70 o 
   3   5   3      428.40      431.75     11.88 o 
   4   5   3       31.01       35.90      1.98 o 
   5   5   3       31.79       28.22      2.33 o 
   6   5   3        3.37       -2.33      1.56 o 
   7   5   3      330.99      343.50     11.43 o 
   8   5   3       63.16       60.66      4.45 o 
   9   5   3      183.29      189.48      7.69 o 
  10   5   3        2.57       -2.21      2.97 o 
  11   5   3       22.10       15.42      4.14 o 
  12   5   3        0.25       -5.19      3.46 o 
  13   5   3        2.25        1.99      4.59 o 
 -12   6   3        0.80       -1.35      4.59 o 
 -11   6   3        0.03       -1.32      2.83 o 
 -10   6   3       26.72       31.16      4.08 o 
  -9   6   3       68.83       69.54      5.76 o 
  -8   6   3        0.30       -3.33      2.22 o 
  -7   6   3       60.08       60.79      4.51 o 
  -6   6   3      144.71      154.74      5.60 o 
  -5   6   3      232.24      226.81      6.85 o 
  -4   6   3       45.07       48.79      3.37 o 
  -3   6   3       18.53       29.40      2.59 o 
  -2   6   3     1601.29     1570.11     31.03 o 
  -1   6   3      596.72      552.95     14.06 o 
   0   6   3      462.29      445.00     11.74 o 
   1   6   3       11.15        9.71      1.41 o 
   2   6   3      464.28      447.46     14.40 o 
   3   6   3       11.90       10.72      1.57 o 
   4   6   3      615.51      643.46     13.86 o 
   5   6   3        5.02        3.96      1.79 o 
   6   6   3      787.66      841.70     26.87 o 
   7   6   3        0.01        2.60      2.46 o 
   8   6   3        4.05        0.91      2.69 o 
   9   6   3       19.57       17.02      4.43 o 
  10   6   3       11.50       16.63      8.43 o 
  11   6   3        5.16        0.73      3.91 o 
  12   6   3        0.00       -5.58      3.72 o 
 -12   7   3        0.67        5.10      4.02 o 
 -11   7   3        6.41        3.93      3.36 o 
 -10   7   3        4.03       -3.47      2.70 o 
  -9   7   3        1.28        2.01      2.73 o 
  -8   7   3       24.12       25.22      3.52 o 
  -7   7   3        5.04        6.19      2.57 o 
  -6   7   3       24.06       20.55      2.92 o 
  -5   7   3        0.96        1.71      1.99 o 
  -4   7   3       36.40       33.96      3.48 o 
  -3   7   3        3.14        4.49      2.06 o 
  -2   7   3       65.28       72.22      4.26 o 
  -1   7   3      140.06      152.52      5.89 o 
   0   7   3      666.23      742.53     18.09 o 
   1   7   3      381.92      344.95     11.43 o 
   2   7   3       14.93       25.34      2.15 o 
   3   7   3      457.23      445.90     15.38 o 
   4   7   3      170.12      164.93      7.64 o 
   5   7   3      292.66      280.29      8.71 o 
   6   7   3       60.17       72.31      4.72 o 
   7   7   3       53.23       55.95      6.22 o 
   8   7   3      176.87      182.44     10.15 o 
   9   7   3       37.74       43.44      5.61 o 
  10   7   3        1.54       -0.65      3.96 o 
  11   7   3       18.31        7.67      4.76 o 
  12   7   3        2.03        3.62      4.61 o 
 -12   8   3       12.55        6.34      5.13 o 
 -11   8   3        2.60        1.04      4.48 o 
 -10   8   3        0.20       -0.55      3.41 o 
  -9   8   3        0.01       -0.46      3.09 o 
  -8   8   3        3.10        1.10      3.20 o 
  -7   8   3        0.05       -3.86      2.57 o 
  -6   8   3       11.99       15.12      3.41 o 
  -5   8   3       73.52       79.16     10.86 o 
  -4   8   3       66.24       69.10      4.73 o 
  -3   8   3       80.42       75.86      5.15 o 
  -2   8   3      144.67      126.38      5.60 o 
  -1   8   3      284.06      303.10      9.31 o 
   0   8   3       24.58       20.33      2.68 o 
   1   8   3       40.30       42.82      3.45 o 
   2   8   3       46.73       33.85      3.42 o 
   3   8   3        2.20        4.70      1.96 o 
   4   8   3       49.69       45.32      3.57 o 
   5   8   3       16.76       19.91      2.95 o 
   6   8   3      487.50      495.65     13.74 o 
   7   8   3       92.16       84.14      5.46 o 
   8   8   3       22.38       20.53      4.51 o 
   9   8   3        4.63        0.84      3.75 o 
  10   8   3       64.32       56.56      7.68 o 
  11   8   3       18.13        9.75      4.93 o 
  12   8   3        4.63        1.12      4.81 o 
 -11   9   3       13.43       10.56      5.45 o 
 -10   9   3       40.44       41.22      5.21 o 
  -9   9   3       21.55       18.95      4.37 o 
  -8   9   3       45.07       33.31      4.59 o 
  -7   9   3       23.76       31.90      5.71 o 
  -6   9   3       53.00       62.53      6.76 o 
  -5   9   3      129.10       96.19      6.61 o 
  -4   9   3      247.95      227.81      9.64 o 
  -3   9   3      399.29      400.05     11.98 o 
  -2   9   3       46.24       57.23      4.34 o 
  -1   9   3      108.32      112.44      5.44 o 
   0   9   3      130.08      131.25      5.77 o 
   1   9   3      158.60      158.92      6.61 o 
   2   9   3       32.45       33.16      4.53 o 
   3   9   3       40.86       44.84      3.77 o 
   4   9   3        4.94        1.19      2.09 o 
   5   9   3      108.81       98.65     10.77 o 
   6   9   3       51.00       57.23      5.61 o 
   7   9   3        6.72        4.83      3.81 o 
   8   9   3      173.64      146.15     17.32 o 
   9   9   3        1.21       -1.17      3.84 o 
  10   9   3        1.11       -1.99      4.12 o 
  11   9   3       23.88       21.63      5.45 o 
 -11  10   3       12.60        9.42      5.79 o 
 -10  10   3        1.00       -3.63      4.18 o 
  -9  10   3       35.42       44.29      5.46 o 
  -8  10   3       90.75       96.46      6.81 o 
  -7  10   3       14.23       16.92      5.39 o 
  -6  10   3       29.16       30.83      4.59 o 
  -5  10   3        0.20       -3.89      2.59 o 
  -4  10   3       38.65       42.04      4.37 o 
  -3  10   3        2.37        2.97      3.09 o 
  -2  10   3      846.24      858.68     21.66 o 
  -1  10   3       15.00       12.57      3.05 o 
   0  10   3       14.62       23.11      4.11 o 
   1  10   3       75.03       70.95      5.15 o 
   2  10   3       48.65       54.67      4.77 o 
   3  10   3       36.41       39.98      3.77 o 
   4  10   3       38.13       45.73      4.96 o 
   5  10   3       27.99       12.04      3.64 o 
   6  10   3      209.15      230.11     10.27 o 
   7  10   3        0.10       -3.77      3.40 o 
   8  10   3       94.60       73.19     11.71 o 
   9  10   3        8.97       -8.36      7.25 o 
  10  10   3       59.03       61.88     13.94 o 
 -10  11   3       46.44       46.00      5.95 o 
  -9  11   3       18.80       21.55      4.69 o 
  -8  11   3       16.37       16.26      4.30 o 
  -7  11   3        1.70        4.26      4.43 o 
  -6  11   3        1.54       -1.98      3.23 o 
  -5  11   3      178.82      179.26      8.08 o 
  -4  11   3      166.63      161.14      7.44 o 
  -3  11   3      145.46      119.77      7.39 o 
  -2  11   3        0.35       -1.38      2.77 o 
  -1  11   3      635.02      639.34     17.34 o 
   0  11   3       12.60        9.51      3.22 o 
   1  11   3      358.29      351.57     15.21 o 
   2  11   3       15.11       12.64      3.36 o 
   3  11   3       84.70       79.00      6.84 o 
   4  11   3      162.02      146.87      7.92 o 
   5  11   3       53.22       53.66      7.09 o 
   6  11   3        0.13        0.00      4.28 o 
   7  11   3        4.59        5.38      6.13 o 
   8  11   3       18.25       28.99     11.15 o 
   9  11   3        4.89       -1.67      7.25 o 
  10  11   3       16.87       20.63     11.15 o 
  -9  12   3        0.58        3.04      4.08 o 
  -8  12   3        0.52       -1.16      3.75 o 
  -7  12   3       54.79       47.12      5.55 o 
  -6  12   3       84.16       90.04      6.65 o 
  -5  12   3       58.47       64.10      5.69 o 
  -4  12   3       38.89       46.86      7.48 o 
  -3  12   3       34.71       37.85      5.02 o 
  -2  12   3       50.77       50.20      5.55 o 
  -1  12   3        1.47        3.19      3.03 o 
   0  12   3      280.62      250.44     10.58 o 
   1  12   3        9.86        8.10      3.21 o 
   2  12   3        9.28        6.30      3.28 o 
   3  12   3       14.93       12.17      3.75 o 
   4  12   3        0.53       -5.41      3.61 o 
   5  12   3        3.21        6.02      4.92 o 
   6  12   3        3.62       -3.77      4.12 o 
   7  12   3        4.54        2.35      5.22 o 
   8  12   3        0.67        6.69      9.48 o 
   9  12   3        0.04       17.28     10.59 o 
  -8  13   3        9.75        9.71      5.31 o 
  -7  13   3        2.32        7.16      4.29 o 
  -6  13   3       10.03        4.88      3.95 o 
  -5  13   3       20.80       26.45      4.65 o 
  -4  13   3      122.52      125.67      7.70 o 
  -3  13   3        4.09        5.72      4.01 o 
  -2  13   3       29.31       25.06      4.84 o 
  -1  13   3        8.29        2.44      3.69 o 
   0  13   3        2.01        1.05      3.61 o 
   1  13   3      261.62      245.29     11.03 o 
   2  13   3       16.24       13.54      4.17 o 
   3  13   3      185.23      180.70      9.21 o 
   4  13   3       34.16       36.85     13.66 o 
   5  13   3        2.95        1.67      4.12 o 
   6  13   3       10.80        4.38      9.48 o 
   7  13   3       10.15        8.38      5.71 o 
   8  13   3        3.22        7.25      9.48 o 
  -7  14   3        0.96        6.02      6.10 o 
  -6  14   3       23.27       26.92      6.89 o 
  -5  14   3        0.23       -1.37      4.68 o 
  -4  14   3       21.04       33.41      6.89 o 
  -3  14   3        3.86        1.11      4.34 o 
  -2  14   3       21.15       22.48      6.10 o 
  -1  14   3        3.16       -2.35      3.73 o 
   0  14   3       21.60       28.15      6.10 o 
   1  14   3       10.71       11.51      4.92 o 
   2  14   3       59.27       69.81      6.84 o 
   3  14   3        1.33       -3.81      3.92 o 
   4  14   3        2.05        2.23      4.46 o 
   5  14   3        3.86        0.69      4.92 o 
   6  14   3       33.27       42.82      8.07 o 
   7  14   3        6.90       18.64     13.94 o 
  -5  15   3        0.19        2.79      5.52 o 
  -4  15   3       10.69        8.82      5.71 o 
  -3  15   3       13.80       27.31      6.70 o 
  -2  15   3       53.65       68.12      8.67 o 
  -1  15   3       35.76       40.51      7.10 o 
   0  15   3       17.41       13.10      5.52 o 
   1  15   3       46.48       54.07      7.88 o 
   2  15   3        3.58       -4.66      8.36 o 
   3  15   3       81.07       93.65     13.38 o 
   4  15   3        0.35        6.13      7.25 o 
   5  15   3        1.52       -4.46      6.69 o 
  -3  16   3        4.98        2.97      5.85 o 
  -2  16   3        0.53        4.46      5.12 o 
  -1  16   3        1.39        3.62      5.12 o 
   0  16   3        1.77       -0.28      5.12 o 
   1  16   3        0.68        1.92      5.31 o 
   2  16   3        9.98       14.46      6.10 o 
   3  16   3        3.09       21.74      9.48 o 
 -13   0   4        0.26       -2.37      4.10 o 
 -12   0   4       10.13        0.56      4.07 o 
 -11   0   4      117.85       95.86      7.35 o 
 -10   0   4       12.24       20.53      4.48 o 
  -9   0   4       15.81       10.46      3.65 o 
  -8   0   4     1725.72     1630.36     57.64 o 
  -7   0   4       94.78       79.43      5.42 o 
  -6   0   4       73.57       66.83      6.82 o 
  -5   0   4     1726.47     1712.66     43.98 o 
  -4   0   4      177.30      191.21     10.12 o 
  -3   0   4      216.32      222.75      8.03 o 
  -2   0   4      273.63      324.80     12.61 o 
  -1   0   4        0.97        0.56      1.43 o 
   0   0   4      620.12      747.98     20.05 o 
   1   0   4      486.63      494.86     16.72 o 
   2   0   4     2408.29     2174.90     53.71 o 
   3   0   4     2846.42     3276.44     79.77 o 
   4   0   4      269.99      279.56     12.54 o 
   5   0   4      379.12      339.27     13.80 o 
   6   0   4       28.25       26.26      4.12 o 
   7   0   4      457.40      479.27     18.91 o 
   8   0   4        7.73        4.31      3.73 o 
   9   0   4       75.57       72.89     11.99 o 
  10   0   4       24.18       11.71      5.12 o 
  11   0   4       18.39       19.95      5.71 o 
  12   0   4       49.19       45.88      7.88 o 
  13   0   4        0.05       -4.96      5.48 o 
 -13   1   4        0.06       -1.37      2.91 o 
 -12   1   4       16.28       17.54      3.48 o 
 -11   1   4       20.51        9.69      2.95 o 
 -10   1   4        7.82        7.90      2.74 o 
  -9   1   4        0.30        5.06      2.28 o 
  -8   1   4      164.85      161.02      5.50 o 
  -7   1   4      424.55      369.94      8.92 o 
  -6   1   4       46.56       67.02      3.51 o 
  -5   1   4      518.30      551.76     11.59 o 
  -4   1   4       24.35       15.12      2.37 o 
  -3   1   4     1453.63     1338.61     24.39 o 
  -2   1   4        4.78        8.04      1.43 o 
  -1   1   4      477.51      486.30      9.78 o 
   0   1   4      260.52      218.69      5.77 o 
   1   1   4     2041.10     2035.08     35.64 o 
   2   1   4     1337.45     1296.74     23.18 o 
   3   1   4     1070.33     1097.02     19.79 o 
   4   1   4      196.12      231.84      5.99 o 
   5   1   4      115.97      116.06      4.86 o 
   6   1   4      184.34      180.33      6.54 o 
   7   1   4       61.80       68.06      4.42 o 
   8   1   4       72.93       69.79      5.99 o 
   9   1   4        0.60        0.51      2.77 o 
  10   1   4       41.09       43.90      4.78 o 
  11   1   4      108.42      111.30     11.43 o 
  12   1   4        0.40       -1.33      3.53 o 
  13   1   4        6.66       -2.05      4.43 o 
 -13   2   4        1.83       -2.52      3.38 o 
 -12   2   4       28.84       26.02      4.01 o 
 -11   2   4        0.19       -1.69      2.45 o 
 -10   2   4        2.65       -0.36      2.29 o 
  -9   2   4       39.79       34.16      3.53 o 
  -8   2   4      438.04      435.45     10.36 o 
  -7   2   4       30.61       33.95      2.83 o 
  -6   2   4       61.50       53.67      3.21 o 
  -5   2   4       25.21       32.72      2.49 o 
  -4   2   4        8.87       -2.64      1.89 o 
  -3   2   4        0.55        0.10      1.27 o 
  -2   2   4       79.62       97.08      3.44 o 
  -1   2   4       62.54       75.90      3.54 o 
   0   2   4       60.64       63.50      3.68 o 
   1   2   4      147.25      137.96      3.76 o 
   2   2   4       18.38       35.39      1.91 o 
   3   2   4      268.78      295.22      6.29 o 
   4   2   4      353.45      408.71     13.89 o 
   5   2   4       30.50       34.54      2.97 o 
   6   2   4        3.70        1.53      2.01 o 
   7   2   4       63.87       68.54      8.44 o 
   8   2   4       65.23       68.02      5.95 o 
   9   2   4        2.15        1.33      2.89 o 
  10   2   4      123.17      127.63     10.06 o 
  11   2   4        5.02       10.30      3.97 o 
  12   2   4        2.02        1.40      3.75 o 
  13   2   4        0.07       -2.32      3.89 o 
 -13   3   4        0.01       -2.50      3.44 o 
 -12   3   4        4.91        5.20      3.26 o 
 -11   3   4       12.95        9.05      3.67 o 
 -10   3   4        8.64       14.49      3.16 o 
  -9   3   4       16.99       15.67      4.23 o 
  -8   3   4       22.27       30.05      3.74 o 
  -7   3   4       68.61       81.01      5.15 o 
  -6   3   4       17.23       11.31      2.13 o 
  -5   3   4       30.33       20.73      2.29 o 
  -4   3   4       13.61        4.42      1.96 o 
  -3   3   4       23.36       23.39      2.03 o 
  -2   3   4      552.13      525.80     10.61 o 
  -1   3   4      182.90      164.78      4.27 o 
   0   3   4       99.48       90.73      2.91 o 
   1   3   4      472.09      445.98      9.02 o 
   2   3   4      372.44      347.32      7.84 o 
   3   3   4       19.96       21.36      2.08 o 
   4   3   4       62.06       52.78      3.53 o 
   5   3   4        4.25        9.88      1.91 o 
   6   3   4      138.66      145.72      5.97 o 
   7   3   4      364.12      374.13     11.13 o 
   8   3   4       12.28       15.23      3.16 o 
   9   3   4       71.47       70.59      6.11 o 
  10   3   4       73.12       82.57      6.28 o 
  11   3   4      118.41      115.08      7.21 o 
  12   3   4       27.36       22.14      4.66 o 
  13   3   4        0.06       -0.12      4.05 o 
 -13   4   4        1.03        3.33      3.90 o 
 -12   4   4        9.61        5.43      3.40 o 
 -11   4   4        1.41       -0.52      2.83 o 
 -10   4   4       48.95       41.10      4.17 o 
  -9   4   4        0.64       -0.80      2.71 o 
  -8   4   4      111.63      131.17      5.59 o 
  -7   4   4      176.47      183.96      7.36 o 
  -6   4   4       27.53       31.80      2.63 o 
  -5   4   4        6.30        6.91      1.71 o 
  -4   4   4      228.08      194.55      6.27 o 
  -3   4   4      247.38      281.10      7.08 o 
  -2   4   4       44.66       42.95      2.95 o 
  -1   4   4     1294.20     1225.23     24.49 o 
   0   4   4     2417.71     2244.12     39.23 o 
   1   4   4       43.68       49.64      3.24 o 
   2   4   4      755.14      749.62     15.32 o 
   3   4   4      515.93      485.21      9.73 o 
   4   4   4      794.96      776.89     22.11 o 
   5   4   4      634.28      635.36     17.27 o 
   6   4   4     1370.26     1374.89     31.62 o 
   7   4   4      223.35      240.21      8.30 o 
   8   4   4      106.40      109.17     10.06 o 
   9   4   4       83.20       87.25      7.89 o 
  10   4   4       35.25       27.09      4.29 o 
  11   4   4       55.85       62.05      7.77 o 
  12   4   4        6.49        0.86      3.86 o 
 -12   5   4        0.22       -0.73      3.07 o 
 -11   5   4        3.58       -1.25      2.86 o 
 -10   5   4        2.69        3.99      2.85 o 
  -9   5   4       10.12       16.15      3.20 o 
  -8   5   4       30.95       24.04      3.31 o 
  -7   5   4       39.79       47.39      3.73 o 
  -6   5   4      124.32      131.85      5.18 o 
  -5   5   4      205.85      187.36      6.16 o 
  -4   5   4       24.27       40.25      4.95 o 
  -3   5   4       83.35       79.14      5.30 o 
  -2   5   4       68.97       69.54      7.90 o 
  -1   5   4       14.98        9.50      2.29 o 
   0   5   4      939.59     1000.62     20.39 o 
   1   5   4        9.18       12.02      1.57 o 
   2   5   4        0.53        1.54      1.22 o 
   3   5   4        9.75        8.87      1.49 o 
   4   5   4       13.78       11.04      2.05 o 
   5   5   4      233.16      255.19      7.99 o 
   6   5   4       16.76       19.25      3.61 o 
   7   5   4      217.43      225.87      9.48 o 
   8   5   4        2.17       -2.15      3.09 o 
   9   5   4       47.72       48.55      5.54 o 
  10   5   4        1.52        1.90      3.93 o 
  11   5   4        0.08       -4.58      4.07 o 
  12   5   4        2.78       -5.03      4.07 o 
 -12   6   4        8.34        5.84      3.68 o 
 -11   6   4        0.09       -1.41      2.98 o 
 -10   6   4       21.81       14.95      3.49 o 
  -9   6   4        9.07        6.96      2.94 o 
  -8   6   4        7.49        3.48      2.64 o 
  -7   6   4       32.10       20.53      3.30 o 
  -6   6   4        0.67       -0.36      2.03 o 
  -5   6   4       28.24       26.97      3.48 o 
  -4   6   4        1.37       -2.65      1.84 o 
  -3   6   4     1313.29     1364.54     31.48 o 
  -2   6   4      340.89      368.07     10.71 o 
  -1   6   4       89.45       96.62      4.71 o 
   0   6   4      282.57      270.25      8.39 o 
   1   6   4        5.82        3.04      1.84 o 
   2   6   4       83.90       79.82      3.86 o 
   3   6   4      160.07      122.72      4.20 o 
   4   6   4      180.16      181.07      6.47 o 
   5   6   4      389.55      371.44     20.28 o 
   6   6   4        0.25       -0.04      3.69 o 
   7   6   4       26.59       30.20      4.51 o 
   8   6   4      111.59      106.11     17.52 o 
   9   6   4       25.82       24.99      6.46 o 
  10   6   4       11.18       10.79      4.48 o 
  11   6   4        2.92       -0.56      4.18 o 
  12   6   4        0.12       -2.30      4.67 o 
 -12   7   4        3.78       -2.80      4.81 o 
 -11   7   4        0.02        1.32      3.81 o 
 -10   7   4        6.92        4.01      3.74 o 
  -9   7   4        4.55        0.77      3.38 o 
  -8   7   4        6.72        3.62      3.34 o 
  -7   7   4        0.49       -3.57      2.57 o 
  -6   7   4        0.42       -1.44      2.53 o 
  -5   7   4      132.60      126.44      6.57 o 
  -4   7   4        1.08        1.05      2.26 o 
  -3   7   4      220.59      205.06      7.57 o 
  -2   7   4       65.43       89.04      4.93 o 
  -1   7   4      126.92      118.13      5.44 o 
   0   7   4        7.99        7.01      2.20 o 
   1   7   4      590.14      593.21     15.28 o 
   2   7   4       48.95       51.54      4.26 o 
   3   7   4     2009.95     1922.07     70.97 o 
   4   7   4        0.13       -3.44      2.29 o 
   5   7   4       11.92       10.36      2.64 o 
   6   7   4      391.86      414.08     14.29 o 
   7   7   4       68.74       74.77      6.05 o 
   8   7   4      169.73      161.54      8.72 o 
   9   7   4       14.36       14.67      4.44 o 
  10   7   4       23.08       18.39      6.70 o 
  11   7   4        0.69       -4.88      4.28 o 
  12   7   4        2.03       -0.42      4.74 o 
 -11   8   4        1.80        1.61      3.94 o 
 -10   8   4        0.27       -1.82      3.56 o 
  -9   8   4        1.18       -4.39      3.31 o 
  -8   8   4       20.43       21.45      4.25 o 
  -7   8   4        4.54        5.94      3.26 o 
  -6   8   4       14.16        9.07      5.03 o 
  -5   8   4      126.96      118.59     10.06 o 
  -4   8   4      171.31      178.38      7.38 o 
  -3   8   4        2.33       -0.04      2.20 o 
  -2   8   4       24.24       26.79      6.44 o 
  -1   8   4      217.76      209.94      7.66 o 
   0   8   4       54.33       44.08      3.85 o 
   1   8   4       96.02      101.90      5.19 o 
   2   8   4       13.17       11.75      2.65 o 
   3   8   4      280.59      301.82     15.68 o 
   4   8   4       14.61       13.90      3.61 o 
   5   8   4      678.20      656.41     20.23 o 
   6   8   4       23.32       24.54      4.24 o 
   7   8   4       12.72       23.53      6.27 o 
   8   8   4       75.63       86.20      7.11 o 
   9   8   4        0.81       -3.79      3.64 o 
  10   8   4        4.39        0.31      4.05 o 
  11   8   4        3.12       -3.08      4.48 o 
 -11   9   4       25.53       24.62      6.33 o 
 -10   9   4        7.11        8.55      4.43 o 
  -9   9   4       32.15       35.72      5.15 o 
  -8   9   4        3.04        6.20      3.81 o 
  -7   9   4       21.30       19.05      4.09 o 
  -6   9   4       35.53       43.30      4.73 o 
  -5   9   4      251.73      274.38     10.00 o 
  -4   9   4       35.53       37.27      4.22 o 
  -3   9   4      101.26      102.14      9.01 o 
  -2   9   4        0.36        0.63      2.49 o 
  -1   9   4       41.53       41.40      3.98 o 
   0   9   4        4.36        1.56      2.16 o 
   1   9   4       45.75       47.35      3.92 o 
   2   9   4       27.39       29.20      3.81 o 
   3   9   4       74.86       71.36      4.62 o 
   4   9   4       69.96       55.50      5.42 o 
   5   9   4      142.44      143.04      7.99 o 
   6   9   4       95.92       80.65      7.58 o 
   7   9   4      190.16      179.61     11.98 o 
   8   9   4        0.20        0.00      5.08 o 
   9   9   4        6.07        1.32      5.31 o 
  10   9   4       19.53       16.76      6.89 o 
  11   9   4        0.04       -2.79      8.92 o 
 -10  10   4        8.75        1.70      4.13 o 
  -9  10   4       57.15       60.84      7.48 o 
  -8  10   4       84.36       90.17     13.08 o 
  -7  10   4        2.06        2.07      3.53 o 
  -6  10   4      139.09      144.84      7.80 o 
  -5  10   4       19.47       18.84      4.03 o 
  -4  10   4       43.39       61.43      5.30 o 
  -3  10   4        7.05        5.23      2.97 o 
  -2  10   4       23.77       22.45      3.77 o 
  -1  10   4       45.93       51.47      4.70 o 
   0  10   4       59.92       52.04      4.51 o 
   1  10   4       85.49       67.29      8.21 o 
   2  10   4        2.26        3.93      2.70 o 
   3  10   4        0.80       -3.90      2.60 o 
   4  10   4       35.31       21.55      6.09 o 
   5  10   4       39.25       36.32      5.16 o 
   6  10   4       26.46       20.28      4.63 o 
   7  10   4       59.19       74.16     13.94 o 
   8  10   4       45.63       45.06      7.62 o 
   9  10   4        3.08       -2.83      5.31 o 
  10  10   4        2.52       -1.89      6.02 o 
  -9  11   4        2.13        7.50      5.08 o 
  -8  11   4       79.56       88.57      9.49 o 
  -7  11   4        1.75       11.94      5.00 o 
  -6  11   4        3.85       -1.47      3.57 o 
  -5  11   4       90.61       90.79      6.66 o 
  -4  11   4        8.71        7.28      3.49 o 
  -3  11   4      168.03      160.69      7.62 o 
  -2  11   4        7.53       11.63      3.41 o 
  -1  11   4        0.13        2.00      2.88 o 
   0  11   4        9.71       10.40      3.33 o 
   1  11   4       12.57       15.96      3.42 o 
   2  11   4        8.48        7.25      3.42 o 
   3  11   4       15.78       10.46      3.77 o 
   4  11   4       52.68       62.88      7.78 o 
   5  11   4       11.23        4.80      3.69 o 
   6  11   4      101.45       90.45      7.24 o 
   7  11   4        0.61       -5.57      4.92 o 
   8  11   4       16.97       28.99     11.71 o 
   9  11   4        2.29        3.90      8.92 o 
  -8  12   4       13.33        9.01      4.42 o 
  -7  12   4       31.23       43.70      5.60 o 
  -6  12   4        0.35        0.46      3.46 o 
  -5  12   4        0.08        1.52      3.59 o 
  -4  12   4      374.16      384.04     14.78 o 
  -3  12   4       79.75       48.12      6.74 o 
  -2  12   4      427.67      421.27     13.50 o 
  -1  12   4       36.26       34.95      5.26 o 
   0  12   4      288.88      287.98     11.99 o 
   1  12   4       37.76       39.32      4.53 o 
   2  12   4        4.19        4.37      3.32 o 
   3  12   4        6.72        9.30      3.96 o 
   4  12   4       20.20       24.37      9.82 o 
   5  12   4       58.76       73.53      8.43 o 
   6  12   4       10.14        5.78      5.57 o 
   7  12   4       27.25       27.31     10.59 o 
   8  12   4       11.03       13.94     10.03 o 
  -7  13   4        2.97       -1.22      5.76 o 
  -6  13   4        1.25       -0.26      3.90 o 
  -5  13   4       22.45       13.21      4.30 o 
  -4  13   4        0.24       -4.58      3.05 o 
  -3  13   4       45.28       46.10      6.66 o 
  -2  13   4        2.92       -1.40      2.92 o 
  -1  13   4        0.29        5.14      3.50 o 
   0  13   4        0.83       -0.47      3.09 o 
   1  13   4       10.44        6.54      3.91 o 
   2  13   4       21.99       14.73      4.24 o 
   3  13   4        6.59        0.96      4.28 o 
   4  13   4       15.91       17.59      5.71 o 
   5  13   4       13.48       18.31      6.27 o 
   6  13   4       15.75       12.98      6.02 o 
   7  13   4        0.36       -0.56      8.36 o 
  -6  14   4        7.34       15.47      4.86 o 
  -5  14   4        2.03        3.54      3.96 o 
  -4  14   4       16.05       20.26      4.73 o 
  -3  14   4        1.21       -3.24      4.28 o 
  -2  14   4        0.11       -1.30      3.75 o 
  -1  14   4       18.78       17.92      5.07 o 
   0  14   4        1.10       -2.84      4.32 o 
   1  14   4       15.94       26.31      5.25 o 
   2  14   4        6.57       -6.97      4.74 o 
   3  14   4       18.30       12.96      9.48 o 
   4  14   4        0.26        2.54      5.31 o 
   5  14   4        1.61        0.13      5.08 o 
   6  14   4        0.96        0.06      5.22 o 
  -4  15   4        5.96        6.59      5.71 o 
  -3  15   4        2.62        0.51      5.02 o 
  -2  15   4        6.39       15.05      5.91 o 
  -1  15   4       20.07       19.55      6.10 o 
   0  15   4       13.91       22.90      9.76 o 
   1  15   4        0.82        5.63      4.36 o 
   2  15   4       28.73       18.40      8.92 o 
   3  15   4       58.32       45.62      8.30 o 
   4  15   4        3.54        4.11      6.13 o 
   0  16   4       35.92       42.39      8.07 o 
 -12   1   5        6.70        6.36      3.17 o 
 -11   1   5      130.20      122.78      7.93 o 
 -10   1   5       65.01       53.13      4.36 o 
  -9   1   5        0.17       -0.96      2.25 o 
  -8   1   5      220.90      221.40      9.14 o 
  -7   1   5      233.72      236.60      6.92 o 
  -6   1   5       16.76       16.60      2.34 o 
  -5   1   5        5.71        8.14      1.99 o 
  -4   1   5       27.65       23.83      2.22 o 
  -3   1   5      198.96      226.44      6.01 o 
  -2   1   5      152.12      150.33      5.03 o 
  -1   1   5      339.99      330.35      7.58 o 
   0   1   5     2733.82     2885.87     55.43 o 
   1   1   5      332.01      372.61      8.08 o 
   2   1   5      519.21      464.22      9.56 o 
   3   1   5      113.66      125.53      4.21 o 
   4   1   5      409.70      365.18     10.37 o 
   5   1   5        3.82        1.31      1.93 o 
   6   1   5       51.71       53.52      5.15 o 
   7   1   5       50.24       56.25      4.59 o 
   8   1   5      110.02      111.47      9.74 o 
   9   1   5       67.05       67.24      6.52 o 
  10   1   5        0.92       -4.01      3.20 o 
  11   1   5        4.44        4.04      3.62 o 
  12   1   5        2.09       -0.56      3.81 o 
 -12   2   5        2.13        2.81      3.74 o 
 -11   2   5        1.37        1.31      2.98 o 
 -10   2   5      109.12      103.66      7.36 o 
  -9   2   5       42.57       47.46      3.84 o 
  -8   2   5       66.63       69.17      4.09 o 
  -7   2   5       96.65      111.95      4.71 o 
  -6   2   5       79.48       79.98      4.32 o 
  -5   2   5       36.47       38.76      2.81 o 
  -4   2   5        3.91        5.06      1.69 o 
  -3   2   5      232.69      220.23      6.29 o 
  -2   2   5      283.68      296.20      9.66 o 
  -1   2   5      148.41      125.65      7.26 o 
   0   2   5       81.94       81.18      4.83 o 
   1   2   5        0.16        3.80      1.30 o 
   2   2   5      790.03      784.45     14.96 o 
   3   2   5       93.48       82.91      3.34 o 
   4   2   5       10.27       12.44      2.24 o 
   5   2   5      156.36      147.92      5.97 o 
   6   2   5      189.12      174.08      6.79 o 
   7   2   5      137.62      139.67      6.33 o 
   8   2   5      201.19      191.10     13.52 o 
   9   2   5       24.87       22.14      3.86 o 
  10   2   5       12.86       19.62      4.11 o 
  11   2   5        1.73        1.48      3.83 o 
  12   2   5       35.22       39.39      7.72 o 
 -12   3   5        0.54        0.13      3.15 o 
 -11   3   5       17.04       11.35      3.83 o 
 -10   3   5       16.91       19.10      4.01 o 
  -9   3   5        8.70        9.86      3.26 o 
  -8   3   5        0.56        3.01      3.14 o 
  -7   3   5        4.88        2.64      2.18 o 
  -6   3   5        7.93        4.72      2.02 o 
  -5   3   5        7.79        7.95      1.96 o 
  -4   3   5      250.21      258.23      7.21 o 
  -3   3   5      234.16      239.51      6.71 o 
  -2   3   5      195.53      177.29      4.85 o 
  -1   3   5       10.99       13.23      1.62 o 
   0   3   5      797.18      754.02     14.61 o 
   1   3   5       80.72       92.48      3.30 o 
   2   3   5      684.99      649.34     14.89 o 
   3   3   5        0.51        0.39      1.49 o 
   4   3   5      822.79      849.67     20.46 o 
   5   3   5      187.71      167.06      6.42 o 
   6   3   5      159.64      170.87      8.36 o 
   7   3   5      865.15      910.53     35.63 o 
   8   3   5       44.63       52.95      4.68 o 
   9   3   5       37.65       36.98      4.47 o 
  10   3   5        6.62        6.60      4.18 o 
  11   3   5        4.44        3.33      4.30 o 
  12   3   5        7.32        6.02      4.61 o 
 -12   4   5        5.38        2.62      3.31 o 
 -11   4   5        3.51        2.01      3.12 o 
 -10   4   5        1.78        1.64      2.94 o 
  -9   4   5       33.44       38.24      4.04 o 
  -8   4   5        8.91        9.93      2.90 o 
  -7   4   5       80.03       80.95      9.07 o 
  -6   4   5        1.67       -1.06      2.07 o 
  -5   4   5       27.38       27.04      2.88 o 
  -4   4   5        1.91        0.36      1.67 o 
  -3   4   5      164.00      174.16      7.76 o 
  -2   4   5       17.31       11.54      1.58 o 
  -1   4   5      190.36      200.07      6.90 o 
   0   4   5       41.17       39.50      3.49 o 
   1   4   5      363.18      355.57      8.70 o 
   2   4   5        9.66        6.33      1.59 o 
   3   4   5      101.42      114.62      4.82 o 
   4   4   5      735.12      712.06     23.41 o 
   5   4   5       81.80       84.67      5.97 o 
   6   4   5       26.13       30.04      4.34 o 
   7   4   5        6.24       13.66      3.84 o 
   8   4   5      258.49      271.42     21.30 o 
   9   4   5       18.45       20.08      4.71 o 
  10   4   5        0.32       -1.07      4.18 o 
  11   4   5        4.45        2.08      4.67 o 
  12   4   5        0.03        2.34      4.81 o 
 -12   5   5        2.28        0.52      4.03 o 
 -11   5   5       14.07       12.94      3.79 o 
 -10   5   5        1.40       -3.91      2.61 o 
  -9   5   5        1.23        0.01      2.74 o 
  -8   5   5        5.44        8.96      2.74 o 
  -7   5   5        2.62       -1.85      2.69 o 
  -6   5   5      514.85      543.66     15.53 o 
  -5   5   5       16.01       11.42      3.02 o 
  -4   5   5      408.94      364.92     11.28 o 
  -3   5   5       15.51       11.71      2.66 o 
  -2   5   5       75.28       79.38      9.17 o 
  -1   5   5       23.83       26.36      3.03 o 
   0   5   5       78.85       78.43      4.24 o 
   1   5   5      567.05      558.20     12.60 o 
   2   5   5        1.88       -1.06      1.38 o 
   3   5   5      271.03      278.24     14.64 o 
   4   5   5      100.04      103.84      5.31 o 
   5   5   5      498.39      468.51     24.64 o 
   6   5   5       36.57       31.91      4.43 o 
   7   5   5       73.10       64.39      5.82 o 
   8   5   5       77.26       88.00      6.78 o 
   9   5   5        3.16       -0.75      3.42 o 
  10   5   5       16.31       14.87      4.69 o 
  11   5   5        8.12        4.02      4.89 o 
  12   5   5        5.87        8.03      5.21 o 
 -11   6   5        0.73       -3.87      3.50 o 
 -10   6   5        3.14        5.45      3.89 o 
  -9   6   5        7.70        3.64      3.67 o 
  -8   6   5       17.17        8.92      3.62 o 
  -7   6   5       13.76       23.12      4.03 o 
  -6   6   5       33.22       38.49      4.45 o 
  -5   6   5        0.02        0.65      2.64 o 
  -4   6   5        6.80        6.05      2.51 o 
  -3   6   5      350.63      337.69     21.40 o 
  -2   6   5       15.41       11.97      2.64 o 
  -1   6   5       11.19       23.02      3.02 o 
   0   6   5      133.16      144.82      5.96 o 
   1   6   5       56.82       53.57      9.19 o 
   2   6   5      301.23      312.49     10.63 o 
   3   6   5      538.82      517.58     25.16 o 
   4   6   5       97.83      113.43      7.89 o 
   5   6   5       92.69       94.18      6.39 o 
   6   6   5       87.41      100.18      9.50 o 
   7   6   5       81.90       84.08      9.44 o 
   8   6   5        2.65        0.05      3.82 o 
   9   6   5        0.40       -5.30      5.58 o 
  10   6   5       19.05       22.20      5.04 o 
  11   6   5        9.76        9.80      5.13 o 
 -11   7   5        0.02       -3.37      3.72 o 
 -10   7   5        3.13        0.92      3.69 o 
  -9   7   5        1.00       -4.61      3.08 o 
  -8   7   5       29.01       25.59      4.36 o 
  -7   7   5       28.54       34.82      4.70 o 
  -6   7   5       56.60       54.94      9.25 o 
  -5   7   5       21.15       33.76      4.22 o 
  -4   7   5       45.43       37.11      4.92 o 
  -3   7   5       71.03       63.33      9.90 o 
  -2   7   5      260.43      267.48      9.23 o 
  -1   7   5       49.80       55.30      4.29 o 
   0   7   5      581.47      559.89     15.12 o 
   1   7   5      114.09       93.13      5.15 o 
   2   7   5     1511.37     1390.71     54.24 o 
   3   7   5      124.35      120.00     19.09 o 
   4   7   5       97.00      107.81     11.09 o 
   5   7   5      112.06       86.86      8.41 o 
   6   7   5        9.50        9.04      4.52 o 
   7   7   5       36.63       39.96      7.25 o 
   8   7   5       25.52       22.30      5.65 o 
   9   7   5        0.01       -5.62      3.75 o 
  10   7   5        0.01       -3.23      4.26 o 
  11   7   5       11.96        5.87      5.32 o 
 -11   8   5        0.39       -1.37      4.09 o 
 -10   8   5        0.15       -0.08      3.70 o 
  -9   8   5        0.06       -4.96      3.31 o 
  -8   8   5        0.05        2.28      3.49 o 
  -7   8   5        3.04        9.54      3.74 o 
  -6   8   5        7.78        8.95      3.53 o 
  -5   8   5        6.34        5.64      3.33 o 
  -4   8   5        0.16       -4.04      2.70 o 
  -3   8   5        3.94        5.67      3.30 o 
  -2   8   5       32.58       37.06      3.92 o 
  -1   8   5       81.74       70.40      5.28 o 
   0   8   5       82.11       72.50      5.07 o 
   1   8   5        2.06       -1.67      2.10 o 
   2   8   5      174.99      152.60      7.24 o 
   3   8   5      312.40      311.62     23.13 o 
   4   8   5      386.72      382.74     17.03 o 
   5   8   5      183.14      179.17     15.06 o 
   6   8   5       70.03       61.21     10.31 o 
   7   8   5        0.72       -2.84      4.52 o 
   8   8   5        9.23        2.70      4.92 o 
   9   8   5        0.02       -2.23      7.25 o 
  10   8   5       15.28        4.65      9.76 o 
 -10   9   5       10.30       17.70      4.87 o 
  -9   9   5        5.86       11.51      4.41 o 
  -8   9   5       18.62       22.01      4.73 o 
  -7   9   5        0.21       -4.57      3.05 o 
  -6   9   5       41.29       44.11      7.89 o 
  -5   9   5       25.85       35.43      4.71 o 
  -4   9   5        4.05       -1.72      3.19 o 
  -3   9   5       11.83       10.47      4.39 o 
  -2   9   5        0.55       -1.22      2.51 o 
  -1   9   5        1.77       -3.03      2.27 o 
   0   9   5        3.26       -2.78      2.41 o 
   1   9   5       40.85       30.95      3.66 o 
   2   9   5      114.23      117.53     11.71 o 
   3   9   5        1.99        1.04      3.10 o 
   4   9   5        3.43       -2.51      2.83 o 
   5   9   5      100.98      101.35     13.64 o 
   6   9   5       59.68       34.10      6.67 o 
   7   9   5        2.91        5.89      7.53 o 
   8   9   5       13.13        8.66      5.87 o 
   9   9   5       13.87       18.25      6.82 o 
  10   9   5       15.42       21.99      9.48 o 
  -9  10   5        6.20        3.07      4.02 o 
  -8  10   5       12.99       16.38      4.73 o 
  -7  10   5        3.64        0.29      3.58 o 
  -6  10   5        3.02        4.81      3.74 o 
  -5  10   5       22.88       24.22      4.39 o 
  -4  10   5       23.67       21.34      4.69 o 
  -3  10   5       73.11       94.59      6.30 o 
  -2  10   5       17.23       21.94      3.78 o 
  -1  10   5      166.82      159.48      7.41 o 
   0  10   5        1.68       -0.64      2.74 o 
   1  10   5      246.16      240.85      9.02 o 
   2  10   5        0.21        1.67      6.13 o 
   3  10   5      586.19      524.97     30.32 o 
   4  10   5        6.77        9.02      3.92 o 
   5  10   5       61.34       73.58      6.64 o 
   6  10   5       87.06       85.48      9.51 o 
   7  10   5       34.64       41.69      7.77 o 
   8  10   5       41.20       37.93      7.85 o 
   9  10   5       10.23       15.81      7.06 o 
  -9  11   5        6.02        7.95      4.53 o 
  -8  11   5        2.81       11.55      4.68 o 
  -7  11   5      110.27      120.16      9.52 o 
  -6  11   5       26.16       38.52      5.38 o 
  -5  11   5      109.26       92.63      7.08 o 
  -4  11   5       46.06       62.31      8.77 o 
  -3  11   5        1.53        2.94      3.33 o 
  -2  11   5       22.97       25.92      4.04 o 
  -1  11   5        9.22        5.21      3.29 o 
   0  11   5        0.13       -2.10      2.63 o 
   1  11   5       13.45        8.57      3.21 o 
   2  11   5        0.49       -5.00      3.33 o 
   3  11   5        4.55       -0.56      3.94 o 
   4  11   5      117.07      107.72     15.67 o 
   5  11   5        1.44        1.71      3.58 o 
   6  11   5        5.50        0.77     11.71 o 
   7  11   5        0.07       -4.93      4.92 o 
   8  11   5        0.54       -0.35      5.31 o 
  -8  12   5       19.73       16.49      4.93 o 
  -7  12   5        0.06        7.01      4.15 o 
  -6  12   5       61.60       74.51      6.92 o 
  -5  12   5        1.11       -0.22      3.67 o 
  -4  12   5        6.28        9.95      3.80 o 
  -3  12   5        2.13        8.28      3.70 o 
  -2  12   5       38.57       34.06      4.76 o 
  -1  12   5        1.76       -1.21      3.12 o 
   0  12   5        2.98       -1.51      2.85 o 
   1  12   5        0.84        0.35      3.21 o 
   2  12   5        6.22       11.09      5.48 o 
   3  12   5        3.93       -0.11      3.58 o 
   4  12   5        5.41        3.67      4.16 o 
   5  12   5        9.10       13.53      4.63 o 
   6  12   5       22.05       17.35      6.67 o 
   7  12   5        0.27        3.34      8.92 o 
   8  12   5       19.00       18.95     11.15 o 
  -6  13   5       41.95       38.31      5.63 o 
  -5  13   5       33.91       44.64      5.77 o 
  -4  13   5        0.32       -1.75      3.52 o 
  -3  13   5       31.63       25.85      5.46 o 
  -2  13   5        0.20       -2.75      3.71 o 
  -1  13   5       39.00       25.34      4.58 o 
   0  13   5        7.11        9.15      3.67 o 
   1  13   5        0.70       -1.65      3.26 o 
   2  13   5       10.83       13.65      6.02 o 
   3  13   5        0.01       10.85      4.41 o 
   4  13   5       10.96       14.08      6.41 o 
   5  13   5        3.98       -5.46      8.64 o 
   6  13   5        0.04        2.23      8.36 o 
  -5  14   5        1.87        8.44      4.35 o 
  -4  14   5        0.82        0.39      3.85 o 
  -3  14   5        6.49       13.37      5.00 o 
  -2  14   5        2.48       -2.19      3.45 o 
  -1  14   5       55.68       64.37      6.09 o 
   0  14   5        1.43        0.22      3.74 o 
   1  14   5       45.23       32.81      7.22 o 
   2  14   5       20.69       16.44     10.31 o 
   3  14   5       25.14       29.14      7.06 o 
   4  14   5        8.77       11.49      6.02 o 
   5  14   5       11.57       14.87      6.56 o 
  -2  15   5        2.80        5.28      4.77 o 
  -1  15   5        9.06       19.29      5.35 o 
   0  15   5       36.82       63.56      7.23 o 
   1  15   5        5.05        8.99      6.16 o 
   2  15   5        1.19        0.00      6.02 o 
 -12   0   6        1.04        7.62      4.71 o 
 -11   0   6       51.29       63.03      7.07 o 
 -10   0   6      127.93      105.73     10.29 o 
  -9   0   6        0.01       -2.55      3.49 o 
  -8   0   6        8.11       25.17      4.44 o 
  -7   0   6        4.96       -4.19      2.86 o 
  -6   0   6       43.12       45.86      6.47 o 
  -5   0   6      269.81      273.00     10.47 o 
  -4   0   6       74.02       79.51      6.35 o 
  -3   0   6     1367.42     1324.15     35.29 o 
  -2   0   6      128.31      134.23      8.07 o 
  -1   0   6      579.80      626.84     18.34 o 
   0   0   6      816.42      793.58     22.19 o 
   1   0   6      344.00      306.59     18.40 o 
   2   0   6        2.99        2.40      1.88 o 
   3   0   6       16.89       26.26      6.69 o 
   4   0   6      394.37      388.08     29.27 o 
   5   0   6      266.84      267.94     13.10 o 
   6   0   6        1.51        1.11      3.55 o 
   7   0   6        7.84        1.39      3.94 o 
   8   0   6        0.04       -4.52      3.48 o 
   9   0   6        4.81       -1.82      4.52 o 
  10   0   6        4.57       -3.90      4.73 o 
  11   0   6        0.44       -3.90      5.22 o 
  12   0   6        2.56        6.97      6.70 o 
 -12   1   6        6.75        8.65      4.77 o 
 -11   1   6        6.67        5.76      3.38 o 
 -10   1   6       37.32       34.97      3.90 o 
  -9   1   6        3.92        6.90      2.71 o 
  -8   1   6        0.58        0.34      2.25 o 
  -7   1   6       11.30       16.00      2.76 o 
  -6   1   6       19.27       24.25      2.83 o 
  -5   1   6        0.21        1.05      1.64 o 
  -4   1   6       22.66       36.18      3.66 o 
  -3   1   6        6.06       15.72      2.14 o 
  -2   1   6        9.61       14.02      2.27 o 
  -1   1   6      701.08      771.83     15.39 o 
   0   1   6       23.69       23.53      2.44 o 
   1   1   6      150.47      145.38      4.85 o 
   2   1   6       20.39       16.27      2.10 o 
   3   1   6      263.23      249.79      8.08 o 
   4   1   6        7.18       10.87      3.14 o 
   5   1   6      216.43      214.50      7.80 o 
   6   1   6       81.26       76.94      5.13 o 
   7   1   6      194.11      201.47      8.93 o 
   8   1   6       20.28       18.35      3.66 o 
   9   1   6      198.60      200.58      8.63 o 
  10   1   6        0.78        1.69      3.74 o 
  11   1   6       52.14       67.66      9.25 o 
  12   1   6       13.40        4.76      4.65 o 
 -12   2   6        0.00       -1.20      3.90 o 
 -11   2   6       30.52       14.08      5.63 o 
 -10   2   6       44.33       44.88      4.71 o 
  -9   2   6        0.62        1.21      2.67 o 
  -8   2   6        0.66        1.64      2.60 o 
  -7   2   6        5.74       10.79      2.54 o 
  -6   2   6       52.57       58.82      4.57 o 
  -5   2   6        1.80        1.31      1.82 o 
  -4   2   6        4.36        1.97      1.68 o 
  -3   2   6       12.05       20.38      2.79 o 
  -2   2   6      148.21      184.35      5.88 o 
  -1   2   6       10.72       20.32      2.34 o 
   0   2   6       30.24       38.50      2.84 o 
   1   2   6       73.02       78.45      3.29 o 
   2   2   6      130.03      133.65      4.72 o 
   3   2   6       25.77       30.08      4.42 o 
   4   2   6       27.25       26.04      3.16 o 
   5   2   6        0.01       -0.06      2.26 o 
   6   2   6      215.49      196.64      7.65 o 
   7   2   6       25.97       29.72      4.43 o 
   8   2   6      101.93      108.61      6.66 o 
   9   2   6       24.63       20.28      4.93 o 
  10   2   6       15.96       21.49      5.36 o 
  11   2   6        3.45        5.48      5.23 o 
  12   2   6        4.53       -1.01      5.13 o 
 -12   3   6        2.06       -2.64      3.18 o 
 -11   3   6        5.49       -0.04      3.48 o 
 -10   3   6        0.82       -0.51      3.33 o 
  -9   3   6        2.24        4.07      3.33 o 
  -8   3   6        0.10        2.05      2.79 o 
  -7   3   6        0.49        1.98      2.66 o 
  -6   3   6        0.75       -1.19      2.33 o 
  -5   3   6        1.72       -2.58      1.97 o 
  -4   3   6        0.99        0.25      1.73 o 
  -3   3   6        2.70        3.26      1.69 o 
  -2   3   6      143.21      134.67      4.47 o 
  -1   3   6       93.84       81.66      4.00 o 
   0   3   6        0.06       -1.41      1.47 o 
   1   3   6      182.77      196.92      6.07 o 
   2   3   6      150.72      160.17      6.79 o 
   3   3   6      118.73       97.63      9.70 o 
   4   3   6       12.91       15.00      3.44 o 
   5   3   6      609.62      530.91     17.01 o 
   6   3   6       65.64       57.15      5.54 o 
   7   3   6       21.73       19.91      4.39 o 
   8   3   6        0.86        1.93      3.75 o 
   9   3   6       71.62       67.03      6.55 o 
  10   3   6       79.46       75.32     10.79 o 
  11   3   6        4.85        3.30      4.93 o 
 -11   4   6        2.03       -3.93      3.33 o 
 -10   4   6        1.35        5.15      4.31 o 
  -9   4   6       85.01       81.36      6.68 o 
  -8   4   6       10.92        9.40      3.51 o 
  -7   4   6      124.47      122.93     13.60 o 
  -6   4   6       12.17       15.55      3.63 o 
  -5   4   6       31.65       29.51      3.95 o 
  -4   4   6       62.90       74.06      5.18 o 
  -3   4   6      303.28      330.08     10.56 o 
  -2   4   6       54.61       46.78      4.01 o 
  -1   4   6      264.65      237.45      8.19 o 
   0   4   6      214.22      206.14      6.38 o 
   1   4   6      262.79      257.91      7.27 o 
   2   4   6     1111.17     1040.06     38.26 o 
   3   4   6      132.25      142.22      5.87 o 
   4   4   6     1842.03     1725.40     53.50 o 
   5   4   6      107.31      117.84     13.48 o 
   6   4   6       68.71       66.40      7.47 o 
   7   4   6       19.80       15.23      4.08 o 
   8   4   6       76.82       84.72      7.02 o 
   9   4   6        7.64        4.98      4.28 o 
  10   4   6        0.37        4.65      4.48 o 
  11   4   6        5.85        2.30      4.81 o 
 -11   5   6        1.48        1.29      5.66 o 
 -10   5   6        8.29        7.53      4.03 o 
  -9   5   6        0.12       -2.29      3.36 o 
  -8   5   6       31.39       22.62      5.70 o 
  -7   5   6        3.12        0.27      2.93 o 
  -6   5   6        6.42        8.79      3.90 o 
  -5   5   6       39.59       31.98      4.01 o 
  -4   5   6      138.54      120.89      6.53 o 
  -3   5   6       58.28       66.09      7.31 o 
  -2   5   6      244.32      239.67      8.61 o 
  -1   5   6        0.04       -2.98      2.09 o 
   0   5   6        1.11       -1.84      1.97 o 
   1   5   6       14.31        8.07      2.29 o 
   2   5   6       38.75       39.31      5.05 o 
   3   5   6       10.73        8.14      3.17 o 
   4   5   6       38.82       36.89      4.59 o 
   5   5   6      407.46      401.04     20.42 o 
   6   5   6        7.50        0.49      3.19 o 
   7   5   6       21.44       17.80      4.24 o 
   8   5   6        0.91       -4.07      3.36 o 
   9   5   6       40.53       52.54      8.25 o 
  10   5   6       15.08        9.91      5.55 o 
  11   5   6        2.44        0.56      4.83 o 
 -11   6   6        1.52        6.75      4.43 o 
 -10   6   6        2.13        4.07      3.95 o 
  -9   6   6       32.08       31.19      5.04 o 
  -8   6   6        1.24        1.86      3.61 o 
  -7   6   6        0.59        5.46      3.33 o 
  -6   6   6        0.29        2.85      3.13 o 
  -5   6   6      424.36      412.78     13.15 o 
  -4   6   6      241.06      262.36     11.12 o 
  -3   6   6      261.87      289.51     10.07 o 
  -2   6   6      565.46      515.06     14.68 o 
  -1   6   6      697.47      627.73     16.82 o 
   0   6   6      341.82      326.40     10.40 o 
   1   6   6        0.82       -0.54      2.15 o 
   2   6   6      247.07      230.74     13.94 o 
   3   6   6       10.48        9.87      3.36 o 
   4   6   6        7.00        0.48      6.41 o 
   5   6   6        0.00       -4.06      4.12 o 
   6   6   6        0.10       -1.11      4.34 o 
   7   6   6       36.41       36.14      5.14 o 
   8   6   6        0.11       -0.70      4.17 o 
   9   6   6        2.69       -6.02      4.01 o 
  10   6   6        0.37       -4.32      4.10 o 
  11   6   6        0.18       -6.55      4.37 o 
 -10   7   6        0.04       -2.96      3.70 o 
  -9   7   6        1.24       -4.79      3.20 o 
  -8   7   6        6.50        4.57      3.77 o 
  -7   7   6       44.32       45.51      5.19 o 
  -6   7   6      125.25      126.27     12.81 o 
  -5   7   6       24.27       20.87      4.02 o 
  -4   7   6      123.94      104.03     14.80 o 
  -3   7   6       60.29       48.68      4.62 o 
  -2   7   6       84.80       79.05      5.84 o 
  -1   7   6      620.39      630.50     17.16 o 
   0   7   6      679.40      683.76     18.04 o 
   1   7   6      918.84      904.92     22.57 o 
   2   7   6      268.47      265.54     41.25 o 
   3   7   6        5.47        4.35      3.36 o 
   4   7   6       14.43        6.13      4.73 o 
   5   7   6        0.05       -4.26      6.41 o 
   6   7   6        0.00       -4.62      5.02 o 
   7   7   6       15.47       25.42      6.82 o 
   8   7   6       10.33       12.04      5.87 o 
   9   7   6        2.59       -2.97      4.92 o 
  10   7   6        0.34       -0.54      5.71 o 
 -10   8   6        1.34        7.09      4.50 o 
  -9   8   6        1.42        4.52      4.15 o 
  -8   8   6        0.00        5.06      3.95 o 
  -7   8   6        2.81       -1.53      3.35 o 
  -6   8   6        5.58        2.87      3.51 o 
  -5   8   6        0.63        1.14      3.09 o 
  -4   8   6        1.85       -1.98      2.93 o 
  -3   8   6        2.27        0.04      2.68 o 
  -2   8   6        2.54        0.41      2.69 o 
  -1   8   6      167.44      166.37      7.43 o 
   0   8   6       13.69       15.78      3.30 o 
   1   8   6       13.26       18.52      4.24 o 
   2   8   6       81.10       99.77     21.46 o 
   3   8   6      199.63      177.13     12.06 o 
   4   8   6       26.63       29.97      4.59 o 
   5   8   6       30.77       28.17      6.49 o 
   6   8   6       45.50       38.83      7.28 o 
   7   8   6        1.10       -6.50      4.34 o 
   8   8   6       41.32       63.36      9.04 o 
   9   8   6        4.93       12.02     11.43 o 
  10   8   6        9.63       18.12      7.10 o 
  -9   9   6        4.79        6.20      4.33 o 
  -8   9   6       22.75       29.19      5.21 o 
  -7   9   6       23.74       34.34      5.32 o 
  -6   9   6       35.59       41.79      7.96 o 
  -5   9   6        8.02        8.38      4.27 o 
  -4   9   6        7.06        9.72      4.12 o 
  -3   9   6       39.61       41.96      4.75 o 
  -2   9   6       38.01       36.96      4.45 o 
  -1   9   6        8.86       10.97      3.26 o 
   0   9   6       20.72       27.75      3.91 o 
   1   9   6       15.73       23.70      7.56 o 
   2   9   6        8.73        2.37      3.88 o 
   3   9   6      371.15      369.96     13.87 o 
   4   9   6        0.47        6.52      3.77 o 
   5   9   6      262.53      225.21     20.07 o 
   6   9   6        0.76        3.98      5.31 o 
   7   9   6      107.96      131.56     18.40 o 
   8   9   6        0.02        5.30      5.91 o 
   9   9   6       35.31       49.08     11.15 o 
  -8  10   6       36.64       27.69      5.35 o 
  -7  10   6        1.45        6.54      4.29 o 
  -6  10   6        1.94       -2.70      3.50 o 
  -5  10   6        6.18        8.38      3.83 o 
  -4  10   6        3.55       -2.68      3.10 o 
  -3  10   6        2.06       -0.72      3.30 o 
  -2  10   6        5.79        5.34      3.63 o 
  -1  10   6        3.89        1.52      2.94 o 
   0  10   6        1.28       -1.74      3.68 o 
   1  10   6       51.14       48.05      5.99 o 
   2  10   6       32.34       32.26      6.27 o 
   3  10   6       16.33        9.20      4.10 o 
   4  10   6       12.72        6.01      4.05 o 
   5  10   6       12.21        7.80      5.52 o 
   6  10   6       55.64       53.09      8.47 o 
   7  10   6        0.02        0.25      5.31 o 
   8  10   6        3.38       -7.35      8.08 o 
  -8  11   6        6.33       11.73      5.02 o 
  -7  11   6       17.58       16.86      4.74 o 
  -6  11   6        1.10        8.38      4.21 o 
  -5  11   6       27.84       31.87      5.25 o 
  -4  11   6       18.58       18.68      4.96 o 
  -3  11   6        7.15        4.75      4.59 o 
  -2  11   6       60.95       72.28      9.74 o 
  -1  11   6        0.02        0.15      3.01 o 
   0  11   6      141.15      132.53      7.61 o 
   1  11   6        4.34        4.68      5.57 o 
   2  11   6       40.77       42.84      7.09 o 
   3  11   6        0.02       -0.85      3.75 o 
   4  11   6        1.88        4.03      3.91 o 
   5  11   6        2.30       -2.85      4.92 o 
   6  11   6        0.36       -2.63     10.59 o 
   7  11   6        0.16        6.64      6.02 o 
  -6  12   6        7.45       12.32      4.71 o 
  -5  12   6        1.83        2.63      3.78 o 
  -4  12   6       58.44       64.27      7.24 o 
  -3  12   6        0.15        0.58      3.49 o 
  -2  12   6       34.34       26.86      4.78 o 
  -1  12   6        3.41        1.17      3.38 o 
   0  12   6        8.66        6.13      3.54 o 
   1  12   6       26.56       30.54      5.89 o 
   2  12   6       38.40       49.25      8.36 o 
   3  12   6       23.11       23.41      5.25 o 
   4  12   6       91.67       80.09     10.16 o 
   5  12   6        0.19       -1.67      5.52 o 
   6  12   6       67.15       48.62      8.64 o 
  -5  13   6       17.18       16.70      4.88 o 
  -4  13   6       18.79       14.13      4.66 o 
  -3  13   6        0.05        4.67      4.28 o 
  -2  13   6       14.46       13.03      4.13 o 
  -1  13   6        0.02       -1.89      3.24 o 
   0  13   6        2.02       -1.91      4.44 o 
   1  13   6       18.05       19.26      6.56 o 
   2  13   6        0.88       -2.62      4.94 o 
   3  13   6       41.20       44.77      6.59 o 
   4  13   6       13.37       14.89      5.09 o 
   5  13   6        3.05        2.68      5.87 o 
  -3  14   6        0.11        0.31      4.39 o 
  -2  14   6        0.05       -0.23      3.81 o 
  -1  14   6        0.13       -2.22      3.78 o 
   0  14   6        0.02        2.58      4.72 o 
   1  14   6        2.75        0.14      5.31 o 
   2  14   6        0.02        0.37      4.40 o 
   3  14   6        0.12        4.49      5.98 o 
 -11   1   7        3.56        5.07      3.44 o 
 -10   1   7       12.93       14.35      3.72 o 
  -9   1   7        1.33        1.42      2.89 o 
  -8   1   7       36.89       35.25      4.05 o 
  -7   1   7        2.74        1.22      2.32 o 
  -6   1   7       64.39       62.71      4.07 o 
  -5   1   7       54.44       43.52      3.55 o 
  -4   1   7       44.30       46.77      3.42 o 
  -3   1   7      240.80      236.40      6.88 o 
  -2   1   7       14.37       12.71      2.38 o 
  -1   1   7       48.66       47.73      3.54 o 
   0   1   7        5.21        2.34      2.05 o 
   1   1   7       58.91       59.89      5.21 o 
   2   1   7       31.43       27.53      3.33 o 
   3   1   7        0.02        0.51      2.02 o 
   4   1   7       58.17       44.03      4.03 o 
   5   1   7       23.41       23.42      3.40 o 
   6   1   7       41.54       36.52      4.17 o 
   7   1   7        8.93        2.36      3.02 o 
   8   1   7        2.35        2.37      3.64 o 
   9   1   7       14.84       12.42      4.71 o 
  10   1   7        0.33        3.36      5.13 o 
  11   1   7       17.92       17.36      5.99 o 
 -11   2   7        6.93        5.01      4.14 o 
 -10   2   7        1.10        2.77      3.68 o 
  -9   2   7        6.44        2.21      3.08 o 
  -8   2   7        0.13        0.25      2.70 o 
  -7   2   7       40.80       42.16      5.32 o 
  -6   2   7        1.54        3.28      2.45 o 
  -5   2   7        1.75       -1.16      2.20 o 
  -4   2   7      161.06      175.89      6.28 o 
  -3   2   7       58.98       49.08      4.02 o 
  -2   2   7      248.29      248.38      6.95 o 
  -1   2   7        9.02        3.46      2.08 o 
   0   2   7      134.63      131.11      5.96 o 
   1   2   7      165.52      144.32      6.99 o 
   2   2   7      226.71      226.91      9.39 o 
   3   2   7      427.46      359.72     12.85 o 
   4   2   7      224.66      231.50      9.84 o 
   5   2   7      202.35      189.43      8.98 o 
   6   2   7      645.74      637.10     20.26 o 
   7   2   7        5.86        6.61      3.84 o 
   8   2   7       45.25       67.40      6.77 o 
   9   2   7       43.63       56.05      8.36 o 
  10   2   7       23.06       24.22      5.78 o 
  11   2   7       14.75       18.99      5.86 o 
 -11   3   7        1.07        7.06      4.36 o 
 -10   3   7       19.66       16.27      5.94 o 
  -9   3   7        5.71        7.12      4.43 o 
  -8   3   7       15.65       13.28      4.61 o 
  -7   3   7       25.31       32.18      7.26 o 
  -6   3   7       25.78       21.52      4.58 o 
  -5   3   7       93.12      107.25     11.09 o 
  -4   3   7       62.46       71.23      5.41 o 
  -3   3   7       24.96       22.96      4.18 o 
  -2   3   7       26.90       25.12      3.57 o 
  -1   3   7        1.25       -2.42      2.13 o 
   0   3   7       48.37       43.45      3.47 o 
   1   3   7      211.86      226.87      7.95 o 
   2   3   7       72.65       73.63      5.74 o 
   3   3   7      422.60      400.06     13.88 o 
   4   3   7       43.02       55.30      6.07 o 
   5   3   7      154.19      129.93     12.21 o 
   6   3   7       41.36       30.75      7.91 o 
   7   3   7        4.39        3.84      3.96 o 
   8   3   7       23.62       27.82      5.24 o 
   9   3   7        1.64       -3.45      4.07 o 
  10   3   7       14.56        7.75      4.91 o 
  11   3   7        7.83        2.90      5.13 o 
 -10   4   7        0.00       -1.36      3.67 o 
  -9   4   7        8.79       11.40      4.21 o 
  -8   4   7       36.09       42.30      5.28 o 
  -7   4   7       17.28       27.25      4.65 o 
  -6   4   7       16.48       10.93      3.61 o 
  -5   4   7      161.16      166.65      7.66 o 
  -4   4   7        7.70        9.18      3.13 o 
  -3   4   7        0.00       -1.18      2.86 o 
  -2   4   7        0.01       -1.76      2.52 o 
  -1   4   7      101.29      127.97      6.25 o 
   0   4   7       18.74       17.15      3.30 o 
   1   4   7        0.75        4.70      3.09 o 
   2   4   7     1161.90     1104.41     73.58 o 
   3   4   7        0.27       -2.39      3.07 o 
   4   4   7       32.23       26.71      4.30 o 
   5   4   7       46.26       45.09      5.06 o 
   6   4   7        4.68       -0.43      3.40 o 
   7   4   7       94.65       86.00      7.17 o 
   8   4   7        0.84       -0.39      4.03 o 
   9   4   7        5.24        2.03      4.48 o 
  10   4   7        1.29       -0.43      4.43 o 
 -10   5   7        0.09        1.32      5.95 o 
  -9   5   7        0.94       -1.04      3.64 o 
  -8   5   7       66.35       69.57      6.30 o 
  -7   5   7       12.58       -2.48      3.16 o 
  -6   5   7       27.71       28.83      4.58 o 
  -5   5   7       43.03       49.52      5.20 o 
  -4   5   7       24.77       32.61      4.26 o 
  -3   5   7        6.87       10.02      3.31 o 
  -2   5   7        0.07        0.56      2.56 o 
  -1   5   7      804.72      831.32     26.63 o 
   0   5   7       25.06       36.16      4.05 o 
   1   5   7      873.06      837.37     24.89 o 
   2   5   7       18.77       20.40      4.64 o 
   3   5   7       34.91       31.19      7.53 o 
   4   5   7       60.02       51.44     10.31 o 
   5   5   7       67.59       62.38      7.85 o 
   6   5   7       31.13       34.74      6.67 o 
   7   5   7        1.04        2.66      5.08 o 
   8   5   7       56.14       70.96      7.97 o 
   9   5   7        5.64        8.21      4.89 o 
  10   5   7       19.54       15.85      9.26 o 
 -10   6   7        8.15        5.88      4.51 o 
  -9   6   7        9.19        3.85      3.98 o 
  -8   6   7        0.00       -2.34      3.61 o 
  -7   6   7        0.15       -0.13      3.11 o 
  -6   6   7        3.65        2.93      3.25 o 
  -5   6   7       23.96       27.40      4.42 o 
  -4   6   7       65.90       70.14      7.47 o 
  -3   6   7       81.52       87.40     10.01 o 
  -2   6   7      191.89      224.71      8.81 o 
  -1   6   7        8.06       19.27      3.71 o 
   0   6   7        0.74        1.55      2.72 o 
   1   6   7       84.93       73.71      6.73 o 
   2   6   7      135.85      139.36      9.37 o 
   3   6   7       30.13       26.03      5.87 o 
   4   6   7       28.36       25.62      6.10 o 
   5   6   7        9.37       14.91      5.85 o 
   6   6   7       41.46       45.11      7.28 o 
   7   6   7       14.59       22.89      6.89 o 
   8   6   7        8.26        4.46      5.91 o 
   9   6   7       10.71        4.14      6.10 o 
  10   6   7        7.69        1.98      9.20 o 
  -9   7   7        2.07        2.14      3.97 o 
  -8   7   7       44.12       55.45      8.21 o 
  -7   7   7       42.14       56.69      8.93 o 
  -6   7   7       16.64       21.58      6.00 o 
  -5   7   7       95.59       99.20      8.60 o 
  -4   7   7       81.99       62.76      6.42 o 
  -3   7   7       25.68       31.98      4.31 o 
  -2   7   7        0.60        5.86      3.05 o 
  -1   7   7      100.80       81.80      9.74 o 
   0   7   7      276.92      248.86      9.36 o 
   1   7   7        9.89        9.54      4.26 o 
   2   7   7        6.08        1.11      3.71 o 
   3   7   7       10.68        9.77      5.31 o 
   4   7   7       53.09       44.52     12.54 o 
   5   7   7        9.18        4.50     10.31 o 
   6   7   7        0.01        7.64      5.48 o 
   7   7   7        1.80       11.15      5.91 o 
   8   7   7       23.15       15.69      9.20 o 
   9   7   7        0.79        0.56      5.91 o 
  -9   8   7        4.92        6.50      4.65 o 
  -8   8   7       13.30       10.99      4.37 o 
  -7   8   7       13.62       16.84      4.59 o 
  -6   8   7        8.56       12.47      4.19 o 
  -5   8   7        4.76        5.95      3.50 o 
  -4   8   7       54.85       45.93      6.65 o 
  -3   8   7       52.84       61.86      6.28 o 
  -2   8   7       20.74       17.46      3.78 o 
  -1   8   7       84.94       72.92      5.79 o 
   0   8   7      213.14      213.02     10.34 o 
   1   8   7       45.12       41.69      5.54 o 
   2   8   7      301.56      282.52     34.00 o 
   3   8   7        3.42        2.86      4.68 o 
   4   8   7       33.70       36.55      7.06 o 
   5   8   7       17.89       22.58      6.49 o 
   6   8   7       50.18       55.26      8.41 o 
   7   8   7        0.68       -3.99      5.08 o 
   8   8   7       40.12       45.96      8.67 o 
   9   8   7       17.72       10.00      7.06 o 
  -8   9   7       14.11       14.02      4.68 o 
  -7   9   7       14.75       14.94      4.85 o 
  -6   9   7        1.77       -0.71      3.44 o 
  -5   9   7        3.28        3.86      3.72 o 
  -4   9   7        0.94       -0.70      3.57 o 
  -3   9   7        1.21        1.26      3.20 o 
  -2   9   7        6.89        3.98      3.34 o 
  -1   9   7       73.34       70.10      6.15 o 
   0   9   7      178.50      188.71     25.95 o 
   1   9   7      114.74      133.55      8.77 o 
   2   9   7        0.90        7.94      4.68 o 
   3   9   7      210.02      213.70     37.35 o 
   4   9   7        3.53       15.89      5.91 o 
   5   9   7       98.77       97.86     19.51 o 
   6   9   7       56.24       67.17      9.26 o 
   7   9   7       59.62       58.44      9.48 o 
   8   9   7        8.28        7.25      6.49 o 
  -7  10   7        0.98       -5.15      3.44 o 
  -6  10   7       12.82       31.32      5.34 o 
  -5  10   7        9.33        9.13      4.02 o 
  -4  10   7        9.62       17.45      8.89 o 
  -3  10   7       12.41       15.47      4.33 o 
  -2  10   7       11.11       11.83      3.87 o 
  -1  10   7        0.14       -1.31      2.95 o 
   0  10   7       35.12       28.03      6.01 o 
   1  10   7       38.50       28.59      8.45 o 
   2  10   7       18.77       27.80      6.27 o 
   3  10   7        0.39       -2.42      3.51 o 
   4  10   7        0.51        7.70      5.48 o 
   5  10   7        0.16        3.88      5.48 o 
   6  10   7        0.14        0.56      5.52 o 
   7  10   7        7.51       10.77      7.28 o 
  -6  11   7        4.51        6.39      4.34 o 
  -5  11   7        4.97        7.65      4.31 o 
  -4  11   7        1.54       -3.56      3.94 o 
  -3  11   7        0.07       -1.60      3.29 o 
  -2  11   7       17.90       12.48      3.99 o 
  -1  11   7        0.05       -0.84      3.94 o 
   0  11   7        7.54       17.09      5.30 o 
   1  11   7       52.06       60.41      7.13 o 
   2  11   7       29.68       22.12      6.16 o 
   3  11   7       11.39       13.56      4.93 o 
   4  11   7        0.02       -4.46      4.92 o 
   5  11   7       23.71       25.98      8.92 o 
   6  11   7        3.55       -3.31      5.62 o 
  -5  12   7        5.94        7.24      4.55 o 
  -4  12   7        0.84       -1.40      4.24 o 
  -3  12   7       15.13       13.19      5.04 o 
  -2  12   7        2.89        0.36      3.63 o 
  -1  12   7        9.50       14.57      5.37 o 
   0  12   7       13.34       26.18      5.91 o 
   1  12   7        1.38       -1.97      4.68 o 
   2  12   7        0.75        2.58      5.05 o 
   3  12   7       15.08       12.16      4.99 o 
   4  12   7        5.30        5.52      6.10 o 
   5  12   7       10.19       12.22     10.31 o 
  -3  13   7        0.01        1.70      4.39 o 
  -2  13   7        0.54       -1.71      3.90 o 
  -1  13   7       14.86       20.68      5.74 o 
   0  13   7       16.88       19.40      5.69 o 
   1  13   7       38.47       40.96      8.03 o 
   2  13   7        9.33        8.23      4.86 o 
   3  13   7       29.39       46.55      7.02 o 
 -10   0   8        2.29       -7.14      5.02 o 
  -9   0   8       19.48        4.54      5.35 o 
  -8   0   8       20.46       20.70      6.27 o 
  -7   0   8       14.48       18.48      5.27 o 
  -6   0   8       64.99       51.63      5.86 o 
  -5   0   8        9.74        9.84      3.75 o 
  -4   0   8       24.29       25.63      4.39 o 
  -3   0   8        0.71        1.67      3.10 o 
  -2   0   8        6.67       -0.79      3.90 o 
  -1   0   8       65.84       79.03      6.67 o 
   0   0   8       24.88       32.33      7.80 o 
   1   0   8       54.43       63.61      6.89 o 
   2   0   8       13.41        2.51      3.94 o 
   3   0   8      192.70      189.81     10.83 o 
   4   0   8       13.57        5.55      7.25 o 
   5   0   8       34.19       44.31      6.49 o 
   6   0   8       14.60       11.55      4.92 o 
   7   0   8       39.78       43.48     10.03 o 
   8   0   8       44.33       46.83     11.15 o 
   9   0   8       64.96       86.96     13.94 o 
  10   0   8        1.22       -6.69      8.92 o 
 -10   1   8        6.71       10.62      3.80 o 
  -9   1   8        0.01       -1.08      3.07 o 
  -8   1   8        6.93        3.96      3.31 o 
  -7   1   8       10.00       14.51      3.49 o 
  -6   1   8       15.28       11.95      3.12 o 
  -5   1   8       33.70       38.34      3.87 o 
  -4   1   8       85.08       96.42      5.02 o 
  -3   1   8        0.91        0.09      2.37 o 
  -2   1   8      149.40      142.96      7.71 o 
  -1   1   8      103.76      105.96     12.31 o 
   0   1   8      233.25      200.82      7.71 o 
   1   1   8        8.46        2.23      3.94 o 
   2   1   8      188.25      196.99      9.12 o 
   3   1   8       87.19       93.38      9.52 o 
   4   1   8        8.92        0.07      3.19 o 
   5   1   8        5.94        1.63      3.51 o 
   6   1   8        9.69        9.69      4.91 o 
   7   1   8        0.93       -2.01      3.64 o 
   8   1   8        0.10       -3.98      4.35 o 
   9   1   8       16.04       13.94      5.25 o 
  10   1   8        3.61        1.11      5.36 o 
 -10   2   8        4.02        8.28      4.99 o 
  -9   2   8        0.78       -2.05      5.87 o 
  -8   2   8       23.45       23.46      6.45 o 
  -7   2   8        6.41        8.47      4.37 o 
  -6   2   8       14.01       23.90      4.81 o 
  -5   2   8       25.11       20.90      4.67 o 
  -4   2   8       29.88       30.18      4.91 o 
  -3   2   8       32.14       23.31      4.48 o 
  -2   2   8        1.63       -0.73      2.72 o 
  -1   2   8       44.03       45.03      4.39 o 
   0   2   8        9.82       13.12      3.21 o 
   1   2   8        0.22       -2.79      3.55 o 
   2   2   8       60.64       64.29      5.97 o 
   3   2   8       47.60       35.89      4.69 o 
   4   2   8       36.57       30.87      4.56 o 
   5   2   8       18.60       11.76      4.05 o 
   6   2   8        2.06       -3.60      5.06 o 
   7   2   8       31.95       22.16      4.91 o 
   8   2   8       33.15       40.26      6.07 o 
   9   2   8       23.72       32.07      7.55 o 
  10   2   8        0.08       -4.19      4.71 o 
 -10   3   8        0.30        4.85      4.19 o 
  -9   3   8        3.04        4.51      3.90 o 
  -8   3   8       12.78        3.75      4.59 o 
  -7   3   8        7.32        4.64      4.37 o 
  -6   3   8        0.13       -3.37      3.20 o 
  -5   3   8       20.59       25.10      4.34 o 
  -4   3   8        0.00       -2.11      2.92 o 
  -3   3   8        0.15       -1.18      3.19 o 
  -2   3   8       29.65       36.50      4.52 o 
  -1   3   8        4.35        1.89      2.85 o 
   0   3   8      141.98      166.61      8.51 o 
   1   3   8       21.27       17.84      8.36 o 
   2   3   8        5.93       12.47      7.53 o 
   3   3   8      546.59      485.05     16.49 o 
   4   3   8       39.80       27.28      4.67 o 
   5   3   8        0.79        4.84      3.69 o 
   6   3   8       47.62       65.29     12.10 o 
   7   3   8       31.62       32.77      5.45 o 
   8   3   8       57.52       52.12      6.74 o 
   9   3   8        0.40       -2.93      4.69 o 
  -9   4   8        6.47        4.62      4.67 o 
  -8   4   8        2.15       -1.05      3.49 o 
  -7   4   8        1.48        8.00      4.53 o 
  -6   4   8        0.89        0.97      3.46 o 
  -5   4   8        8.01       13.20      4.02 o 
  -4   4   8       29.06       40.17      4.86 o 
  -3   4   8        5.14        3.94      3.65 o 
  -2   4   8       25.89       31.87      6.11 o 
  -1   4   8        4.84       10.37      3.34 o 
   0   4   8      457.76      446.38     15.87 o 
   1   4   8      210.89      250.20     12.85 o 
   2   4   8      295.02      229.17     13.20 o 
   3   4   8       11.41       12.41      5.31 o 
   4   4   8       26.52       15.61      5.52 o 
   5   4   8      122.57      126.22     23.41 o 
   6   4   8       35.94       33.86      7.06 o 
   7   4   8       82.30       81.67      9.85 o 
   8   4   8        0.42       -0.61      4.61 o 
   9   4   8       28.56       39.73      6.84 o 
  -9   5   8        0.10        0.61      4.02 o 
  -8   5   8       16.67       15.37      4.73 o 
  -7   5   8       23.14       28.73      5.04 o 
  -6   5   8       16.03       18.91      4.51 o 
  -5   5   8       84.79       99.95     14.00 o 
  -4   5   8        1.87        7.95      3.70 o 
  -3   5   8       78.60       77.77      6.94 o 
  -2   5   8       66.01       69.82      5.74 o 
  -1   5   8      589.90      583.92     16.71 o 
   0   5   8       19.94       39.86      5.58 o 
   1   5   8      133.24      138.75     13.38 o 
   2   5   8      178.24      174.96     11.23 o 
   3   5   8       12.31       18.25      6.41 o 
   4   5   8       12.92       15.89      5.91 o 
   5   5   8       10.00        6.67      5.48 o 
   6   5   8       47.12       53.01      8.47 o 
   7   5   8        5.01       -2.79      4.73 o 
   8   5   8        6.29        5.90      6.02 o 
   9   5   8        0.80        2.18      6.10 o 
  -9   6   8        3.70        3.52      4.21 o 
  -8   6   8       15.22       23.17      7.55 o 
  -7   6   8        0.16        2.58      3.81 o 
  -6   6   8       35.08       32.94      5.15 o 
  -5   6   8        2.32        6.62      3.72 o 
  -4   6   8      441.76      453.86     16.57 o 
  -3   6   8      121.47      139.41     10.20 o 
  -2   6   8      479.20      496.68     15.20 o 
  -1   6   8       57.17       52.52      6.36 o 
   0   6   8        0.14       -1.97      3.81 o 
   1   6   8        3.88       -0.53      3.91 o 
   2   6   8       38.07       28.99      8.92 o 
   3   6   8       21.65       14.21      5.91 o 
   4   6   8       22.69       15.16      6.10 o 
   5   6   8        2.62        6.71      5.31 o 
   6   6   8       28.97       33.99      9.48 o 
   7   6   8        2.09        1.59      5.31 o 
   8   6   8        7.51        3.01      6.69 o 
  -8   7   8        6.79        3.75      4.67 o 
  -7   7   8        0.47       -0.89      3.56 o 
  -6   7   8        7.74        8.40      4.09 o 
  -5   7   8        8.84       14.41      4.27 o 
  -4   7   8        8.60       12.01      5.07 o 
  -3   7   8      191.51      191.56      8.83 o 
  -2   7   8      157.75      155.84      8.02 o 
  -1   7   8      165.67      148.51      9.51 o 
   0   7   8        4.77        1.95      3.99 o 
   1   7   8       56.02       60.05      7.39 o 
   2   7   8        0.95        3.90      6.69 o 
   3   7   8       17.33       19.37      9.76 o 
   4   7   8       20.59       25.08      6.49 o 
   5   7   8        0.02       -3.74      4.68 o 
   6   7   8       10.79       24.03     10.03 o 
   7   7   8        0.30       -6.32      6.69 o 
   8   7   8       29.77       38.54      8.56 o 
  -7   8   8        5.21        3.64      4.13 o 
  -6   8   8        6.69       13.07      4.31 o 
  -5   8   8        0.37        5.94      3.81 o 
  -4   8   8       28.40       32.39      5.69 o 
  -3   8   8      152.75      178.91      9.91 o 
  -2   8   8       47.53       59.05      5.77 o 
  -1   8   8        3.16        0.19      3.71 o 
   0   8   8      117.74      117.17      8.68 o 
   1   8   8        8.03       17.71      4.98 o 
   2   8   8       65.14       88.08     15.05 o 
   3   8   8       55.07       64.47      8.86 o 
   4   8   8       41.91       53.62     10.59 o 
   5   8   8       32.05       42.85      8.64 o 
   6   8   8       10.45       11.08      6.27 o 
   7   8   8        6.71       19.23      7.10 o 
  -7   9   8        3.47        1.32      4.05 o 
  -6   9   8        7.27        8.85      4.29 o 
  -5   9   8        0.99        6.19      4.23 o 
  -4   9   8       20.13       14.36      6.27 o 
  -3   9   8       21.93       30.37      4.99 o 
  -2   9   8        9.18        9.70      3.79 o 
  -1   9   8       26.94       24.41      5.64 o 
   0   9   8        8.38        1.82      6.01 o 
   1   9   8       18.87       29.23      5.61 o 
   2   9   8       30.36       36.79     11.71 o 
   3   9   8        3.07       -1.07      4.94 o 
   4   9   8       10.19       20.90      6.70 o 
   5   9   8      107.38      104.00     13.10 o 
   6   9   8       42.19       46.00      8.86 o 
  -6  10   8        0.74        6.11      4.39 o 
  -5  10   8       16.65       16.26      4.68 o 
  -4  10   8       21.43       21.31      5.61 o 
  -3  10   8       20.73        9.81      4.31 o 
  -2  10   8        0.06       -0.80      3.33 o 
  -1  10   8        0.08        1.30      4.29 o 
   0  10   8        2.67        1.53      4.35 o 
   1  10   8        3.68        7.33      5.31 o 
   2  10   8        1.00       -0.56      7.25 o 
   3  10   8       17.78       16.82      8.64 o 
   4  10   8        0.26       -6.13      5.12 o 
   5  10   8        8.07        8.00      6.10 o 
  -4  11   8        8.24        8.23      4.77 o 
  -3  11   8        0.82        2.25      4.41 o 
  -2  11   8        9.45        2.82      4.64 o 
  -1  11   8        0.16        3.13      4.63 o 
   0  11   8        0.97        0.21      4.76 o 
   1  11   8        1.73        0.56      5.12 o 
   2  11   8        2.90        4.67      5.71 o 
   3  11   8        0.41        4.57      6.10 o 
   4  11   8        0.11        3.62      5.91 o 
  -2  12   8       34.40       49.69      7.50 o 
  -1  12   8       67.61       72.43      8.50 o 
   0  12   8        9.32       17.41      6.02 o 
   1  12   8        3.05        8.61      5.87 o 
  -8   1   9        1.68       -0.06      3.96 o 
  -7   1   9       13.89       14.44      4.83 o 
  -6   1   9        0.90        4.84      3.50 o 
  -5   1   9       26.78       30.20      7.91 o 
  -4   1   9        4.59        3.49      3.65 o 
  -3   1   9       19.15       27.06      6.11 o 
  -2   1   9       11.24       15.92      5.31 o 
  -1   1   9       18.83       11.22      4.01 o 
   0   1   9      122.73      131.65      9.60 o 
   1   1   9       27.24       28.09      7.28 o 
   2   1   9        2.28        0.61      3.42 o 
   3   1   9       28.03       26.86      6.33 o 
   4   1   9        0.93        5.70      4.42 o 
   5   1   9       52.16       49.11      7.10 o 
   6   1   9       20.58       16.11      6.10 o 
   7   1   9       25.24       20.02      9.76 o 
   8   1   9        5.99        0.84      5.91 o 
  -8   2   9        8.68        9.60      4.81 o 
  -7   2   9       25.50       31.75      5.89 o 
  -6   2   9        0.09        1.42      4.05 o 
  -5   2   9       41.12       47.50      6.22 o 
  -4   2   9        8.93        7.50      3.55 o 
  -3   2   9       75.82       74.33      6.03 o 
  -2   2   9        6.51        3.01      3.69 o 
  -1   2   9       13.74       20.73      4.77 o 
   0   2   9       94.59      122.08     15.05 o 
   1   2   9      122.86      107.47      9.60 o 
   2   2   9       22.31       35.75      6.70 o 
   3   2   9        3.24       11.42      3.93 o 
   4   2   9        0.15       -2.37      3.51 o 
   5   2   9        0.42       -1.75      3.46 o 
   6   2   9       35.28       33.81      5.82 o 
   7   2   9        3.45        5.35      4.56 o 
   8   2   9       45.92       47.32      6.86 o 
  -8   3   9        0.44        1.94      3.90 o 
  -7   3   9        8.85        6.64      4.05 o 
  -6   3   9        7.66       13.19      4.15 o 
  -5   3   9        5.91        3.27      3.58 o 
  -4   3   9        7.89       10.06      4.99 o 
  -3   3   9       77.07       76.61      7.24 o 
  -2   3   9       62.27       92.49      6.67 o 
  -1   3   9      190.94      188.93      9.90 o 
   0   3   9       16.70       12.01      7.80 o 
   1   3   9        0.79       -8.36      5.57 o 
   2   3   9       63.91       64.07      8.47 o 
   3   3   9       15.62       24.26      6.10 o 
   4   3   9      226.60      202.70     13.66 o 
   5   3   9        2.94        7.23      5.48 o 
   6   3   9       36.32       61.88      8.86 o 
   7   3   9       21.31       29.54      7.49 o 
   8   3   9        9.85       13.77      5.78 o 
  -8   4   9       11.82       15.79      4.99 o 
  -7   4   9        0.46       -3.91      3.42 o 
  -6   4   9       23.57       31.26      5.13 o 
  -5   4   9        5.51        8.66      3.81 o 
  -4   4   9       53.86       61.77      8.74 o 
  -3   4   9       18.45       24.50      5.21 o 
  -2   4   9        9.75        8.05      3.63 o 
  -1   4   9       44.19       61.60      6.59 o 
   0   4   9      134.90      126.63     11.62 o 
   1   4   9        0.46       -3.90      6.13 o 
   2   4   9        6.23        1.78      4.92 o 
   3   4   9       30.28       28.95      6.49 o 
   4   4   9        0.69        4.71      5.31 o 
   5   4   9      108.06      109.05     10.83 o 
   6   4   9       14.15       21.25      7.53 o 
   7   4   9        7.09       18.12      7.10 o 
   8   4   9       24.66       43.19      8.86 o 
  -7   5   9       81.50       97.97     12.43 o 
  -6   5   9       23.15       35.52      5.33 o 
  -5   5   9       45.97       52.69      5.88 o 
  -4   5   9       17.99       25.55      5.10 o 
  -3   5   9      115.70       92.49      9.73 o 
  -2   5   9       54.84       76.70      6.69 o 
  -1   5   9      125.20      131.39     14.15 o 
   0   5   9        0.68       -1.56      3.69 o 
   1   5   9        1.92        0.56      6.69 o 
   2   5   9        5.38        7.86      5.71 o 
   3   5   9        4.84        3.34      5.12 o 
   4   5   9        0.00       -1.47      5.02 o 
   5   5   9        3.12       10.59      5.91 o 
   6   5   9        0.65       -5.02      5.12 o 
   7   5   9        0.37        1.35      6.10 o 
  -7   6   9        0.55        4.59      4.20 o 
  -6   6   9        3.56        7.65      4.25 o 
  -5   6   9       85.46       96.93      7.54 o 
  -4   6   9        2.54        5.57      3.86 o 
  -3   6   9       10.34       19.01      5.20 o 
  -2   6   9        0.55        0.39      4.10 o 
  -1   6   9       21.45       27.33      5.72 o 
   0   6   9        7.82        1.73      4.30 o 
   1   6   9        8.79        8.92      8.36 o 
   2   6   9        2.01       -1.74      4.92 o 
   3   6   9       53.33       62.50     10.31 o 
   4   6   9        2.07       -0.51      5.08 o 
   5   6   9        0.21       -3.90      5.12 o 
   6   6   9       25.99       22.44      7.06 o 
   7   6   9       16.18       12.99      7.06 o 
  -6   7   9       38.54       46.81      7.01 o 
  -5   7   9       30.12       34.97      5.39 o 
  -4   7   9        9.53        9.16      4.02 o 
  -3   7   9        7.13       10.43      4.77 o 
  -2   7   9       15.32       15.71      5.14 o 
  -1   7   9        0.12        2.57      4.91 o 
   0   7   9        6.21        2.81      4.51 o 
   1   7   9        4.45        2.23      7.80 o 
   2   7   9        0.35        3.21      5.71 o 
   3   7   9       22.84       29.42      7.46 o 
   4   7   9        6.00       -4.88      5.85 o 
   5   7   9       39.85       42.76      8.07 o 
   6   7   9        0.65        4.90      6.41 o 
  -5   8   9        6.04        0.16      3.90 o 
  -4   8   9       36.66       44.41      5.54 o 
  -3   8   9        0.30       -1.11      4.60 o 
  -2   8   9        0.00        4.94      4.84 o 
  -1   8   9       33.61       33.54      5.96 o 
   0   8   9        1.31       -5.62      3.74 o 
   1   8   9        8.03       13.38      9.48 o 
   2   8   9       14.21       17.75      7.06 o 
   3   8   9        0.01        5.05      6.10 o 
   4   8   9        1.38        5.85      6.31 o 
   5   8   9       37.73       51.02      9.07 o 
  -4   9   9        7.15       13.40      4.74 o 
  -3   9   9        2.11        1.20      4.71 o 
  -2   9   9        0.07       -2.77      4.35 o 
  -1   9   9        3.36        1.46      4.69 o 
   0   9   9       25.26       25.71      5.72 o 
   1   9   9        2.70        3.34      7.80 o 
   2   9   9        3.57       15.67      7.53 o 
   3   9   9        0.01       -4.18      5.85 o 
   4   9   9       38.18       46.21      8.64 o 
  -3  10   9        1.48        0.93     12.26 o 
  -2  10   9       14.56       21.81     10.10 o 
  -1  10   9        0.66       -4.00      4.28 o 
   0  10   9        7.58        6.44      5.02 o 
   1  10   9        8.15        5.57      9.48 o 
   2  10   9       47.26       52.00      8.81 o 
  -7   0  10        0.21       -6.69      6.69 o 
  -6   0  10       24.26       24.53     10.03 o 
  -5   0  10       25.50       29.54     10.03 o 
   0   0  10      127.57      176.15     16.17 o 
   1   0  10        0.45        2.79      6.69 o 
   2   0  10       88.66      110.37     13.94 o 
   3   0  10       12.11       18.40      8.36 o 
   5   0  10        0.00       -5.02      7.25 o 
   6   0  10        0.16       -8.36      7.25 o 
  -7   1  10        0.18       -2.23      7.25 o 
  -6   1  10        3.00        5.02      7.80 o 
  -5   1  10        5.92        8.36      7.80 o 
  -4   1  10       12.75        3.52     10.87 o 
  -3   1  10        8.07       12.86      4.58 o 
  -2   1  10       99.50      122.60     10.83 o 
   1   1  10        8.34        2.23      6.69 o 
   2   1  10        2.33        1.67      6.69 o 
   3   1  10        0.43      -10.03      6.69 o 
   4   1  10        4.02        3.07      5.48 o 
   5   1  10        3.08       11.42      6.10 o 
   6   1  10        0.52       -3.46      5.71 o 
  -6   2  10        0.02        1.68      3.90 o 
  -5   2  10       14.57       16.35      4.48 o 
  -4   2  10        8.96       11.65      4.08 o 
  -3   2  10        4.37        4.61      3.60 o 
  -2   2  10        4.60        8.46      7.53 o 
  -1   2  10       11.93       13.01      6.27 o 
   0   2  10        0.88        8.36      7.80 o 
   1   2  10       91.35       80.27     12.82 o 
   2   2  10       12.24        4.46      7.80 o 
   3   2  10        0.08        8.92      8.36 o 
   4   2  10        6.14        0.00      7.25 o 
   5   2  10        0.06       -3.34      7.25 o 
   6   2  10       32.05       33.45     10.59 o 
  -6   3  10       16.72       14.92      4.77 o 
  -5   3  10        0.01        0.97      3.68 o 
  -4   3  10        1.91        6.60      4.09 o 
  -3   3  10       13.72       10.73      4.06 o 
  -2   3  10       18.47       13.04      5.85 o 
  -1   3  10       27.02       41.33     11.99 o 
   0   3  10       26.64       27.87      9.48 o 
   1   3  10       50.06       39.04      7.28 o 
   2   3  10       23.91       22.02      6.70 o 
   3   3  10       60.30       80.34     13.38 o 
   4   3  10        0.17        5.02      5.71 o 
   5   3  10      109.15      116.61     20.63 o 
   6   3  10        0.07        4.46      6.31 o 
  -6   4  10       29.22       29.18      5.42 o 
  -5   4  10       19.22       21.89      4.97 o 
  -4   4  10       61.41       64.82      9.41 o 
  -3   4  10        0.45        4.04      5.62 o 
  -2   4  10        6.95        1.14      4.44 o 
  -1   4  10        1.73       -1.39      5.52 o 
   0   4  10        0.05       -6.69      6.69 o 
   1   4  10       31.83       30.66     12.26 o 
   2   4  10        0.91        7.68      6.10 o 
   3   4  10        5.93       -0.82      5.48 o 
   4   4  10        4.71       11.06      6.10 o 
   5   4  10        1.03       -1.40      5.31 o 
   6   4  10        2.27        0.45      5.87 o 
  -5   5  10        1.15        8.93      4.41 o 
  -4   5  10        7.16       19.61      4.87 o 
  -3   5  10       62.10       76.64      9.64 o 
  -2   5  10        0.25       -2.00      4.51 o 
  -1   5  10        4.14        7.08      6.67 o 
   0   5  10        8.43       18.40      9.48 o 
   1   5  10        0.06        2.23      7.25 o 
   2   5  10       26.55       23.57     12.54 o 
   3   5  10        6.08        8.21      6.49 o 
   4   5  10        3.74        1.10      5.71 o 
   5   5  10        0.83       -0.07      5.87 o 
  -4   6  10       63.26       62.21      6.67 o 
  -3   6  10       10.54       17.30      7.06 o 
  -2   6  10        4.71        5.13      6.41 o 
  -1   6  10        0.10       -7.62      5.08 o 
   0   6  10        1.58       -3.34      7.25 o 
   1   6  10       12.73       38.46     11.71 o 
   2   6  10       15.97       20.96      7.22 o 
   3   6  10        0.51       -0.33      5.85 o 
   4   6  10        1.49        4.42      5.87 o 
  -3   7  10        2.30        9.34      6.16 o 
  -2   7  10        5.50        6.88      5.07 o 
  -1   7  10        3.04        4.97     11.99 o 
   0   7  10        8.70        5.57      9.48 o 
   1   7  10        0.40       -0.56      8.36 o 
   2   7  10        2.88        7.51      6.67 o 
   3   7  10       24.05       23.94      7.85 o 
  -2   8  10        5.35        3.74      5.24 o 
  -1   8  10        3.90        7.89      5.23 o 
   0   8  10       31.01       51.84     13.94 o 
   1   8  10        4.07        9.48     10.03 o 
  -4   1  11        1.97       11.71      8.92 o 
   0   1  11        0.04       -1.11      7.80 o 
   1   1  11        6.65       18.95      9.48 o 
   2   1  11        0.31        3.90      8.36 o 
   3   1  11        7.25       20.07     10.03 o 
  -3   2  11        0.33       -7.80      8.92 o 
  -2   2  11        0.88        0.56      9.48 o 
   0   2  11        0.41       -7.25      6.69 o 
   1   2  11        1.60        1.67      8.36 o 
   2   2  11       29.91       59.65     12.82 o 
   3   2  11        1.57       -3.34      8.36 o 
  -3   3  11        0.00       11.15      8.92 o 
  -2   3  11       10.57       32.89     12.82 o 
   0   3  11       17.07       30.10     10.03 o 
   1   3  11        7.79        7.25      9.48 o 
   2   3  11       15.01       16.17     10.03 o 
   3   3  11        3.95        3.90      9.48 o 
  -2   4  11       36.62       13.94     11.15 o 
  -1   4  11        2.24       -4.46      8.36 o 
   0   4  11        3.85       13.38     10.03 o 
   1   4  11        0.51        5.20      6.10 o 
   2   4  11       16.30       19.12     11.71 o 
                                                 
